# Supplementary material for: Spontaneous shock waves in pulse-stimulated flocks of Quincke rollers
Source: Nat Commun. 2023 Nov 3;14:7050. doi: 10.1038/s41467-023-42633-4 (PMC10624688; doi:10.1038/s41467-023-42633-4)
Supplement: Supplementary file 14 — Source Data [file 41467_2023_42633_MOESM14_ESM.zip]

Archive with 5 entries (5 files):
- Source_Data_Fig. 1C-v-PDF.xlsx
- Source_Data_Fig. 3E-t-u.xlsx
- Source_Data_Fig. 3F-t-phi.xlsx
- Source_Data_Figure_4F.xlsx
- Source_Data_Figure_4G.xlsx
