# Supplementary material for: Spontaneous shock waves in pulse-stimulated flocks of Quincke rollers
Source: Nat Commun. 2023 Nov 3;14:7050. doi: 10.1038/s41467-023-42633-4 (PMC10624688; doi:10.1038/s41467-023-42633-4)
Supplement: Supplementary file 14 — Source Data [file 41467_2023_42633_MOESM14_ESM.zip › Source_Data_Fig. 1C-v-PDF.xlsx]

## Sheet: Fig1c-v-PDF
Gas		shock waves		Flocks		Vortices
v/v0	PDF	v/v0	PDF	v/v0	PDF	v/v0	PDF
0.08509	0.0181	0.098271	0.020936	0.02327	0.01043	0.014622	0.016888
0.255269	0.107	0.294813	0.119954	0.06981	0.007924	0.043866	0.016201
0.425448	0.248	0.491356	0.255202	0.11635	0.005421	0.07311	0.012563
0.595627	0.559	0.687898	0.455695	0.16289	0.004785	0.102354	0.010717
0.765806	0.969	0.88444	0.585014	0.20943	0.005877	0.131598	0.011205
0.935985	1.19	1.08098	0.557178	0.25597	0.006895	0.160842	0.011731
1.10616	1.15	1.27753	0.401369	0.30251	0.007665	0.190086	0.010702
1.27634	0.824	1.47407	0.247891	0.349051	0.008678	0.21933	0.010259
1.44652	0.501	1.67061	0.159316	0.395591	0.009751	0.248574	0.011014
1.6167	0.203	1.86715	0.077447	0.442131	0.011412	0.277818	0.010076
1.78688	0.0645	2.06369	0.0673	0.488671	0.015773	0.307063	0.010168
1.95706	0.0266	2.26024	0.0739	0.535211	0.026482	0.336307	0.010259
2.12724	0.0109	2.45678	0.0837	0.581751	0.04317	0.365551	0.009756
2.29742	0.0036	2.65332	0.116	0.628291	0.097195	0.394795	0.008886
2.4676	0.0011	2.84986	0.164	0.674831	0.215479	0.424039	0.008993
2.63777	0.000305	3.04641	0.209	0.721371	0.390208	0.453283	0.009169
2.80795	5.18e-05	3.24295	0.253	0.767911	0.741118	0.482527	0.00897
2.97813	6.42e-06	3.43949	0.275	0.814451	1.22438	0.511771	0.009199
3.14831	3.67e-06	3.63603	0.272	0.860991	1.73145	0.541015	0.010015
3.31849	1.83e-06	3.83257	0.225	0.907531	2.10618	0.570259	0.010061
3.48867	9.17e-07	4.02912	0.166	0.954071	2.50684	0.599503	0.009893
3.65885	9.17e-07	4.22566	0.112	1.00061	2.7573	0.628747	0.010236
3.82903	9.17e-07	4.4222	0.0681	1.04715	2.65916	0.657991	0.01032
3.99921	4.59e-07	4.61874	0.0348	1.09369	2.30004	0.687235	0.010656
4.16939	0	4.81529	0.0167	1.14023	1.77437	0.716479	0.011892
4.33957	0	5.01183	0.00827	1.18677	1.29344	0.745723	0.013516
4.50974	0	5.20837	0.00344	1.23331	0.748512	0.774967	0.016796
4.67992	0	5.40491	0.00131	1.27985	0.379915	0.804211	0.03286
4.8501	0	5.60146	0.000519	1.32639	0.198119	0.833455	0.100213
5.02028	0	5.798	0.000187	1.37293	0.099034	0.862699	0.272554
		5.99454	5.46e-05	1.41947	0.048018	0.891943	0.904573
		6.19108	1.21e-05	1.46601	0.025111	0.921188	2.35207
		6.38762	3.92e-06	1.51255	0.014229	0.950432	3.81003
		6.58417	9.05e-07	1.55909	0.006902	0.979676	5.91239
		6.78071	9.05e-07	1.60563	0.00339	1.00892	7.3291
		6.97725	6.04e-07	1.65217	0.001524	1.03816	6.81684
		7.17379	6.04e-07	1.69871	0.000546	1.06741	4.30855
				1.74525	0.000106	1.09665	1.49267
				1.79179	2.4e-05	1.1259	0.385918
				1.83833	4e-06	1.15514	0.142723
				1.88487	8e-06	1.18438	0.024058
				1.93141	4e-06	1.21363	0.006354
				1.97795	4e-06	1.24287	0.002799
				2.02449	0	1.27212	0.000877
				2.07103	0	1.30136	0.000175
				2.11757	0	1.3306	6.1e-05
				2.16411	0	1.35985	3.1e-05
				2.21065	0	1.38909	0
				2.25719	0	1.41834	0
				2.30373	0	1.44758	0
				2.35027	0	1.47682	0
				2.39681	0	1.50607	0
				2.44335	0	1.53531	0
				2.48989	0	1.56456	0
				2.53643	0	1.5938	0
				2.58297	0	1.62305	0
				2.62951	0	1.65229	0
				2.67605	0	1.68153	0
				2.72259	0	1.71078	0
				2.76913	0	1.74002	0
