# Supplementary material for: Spontaneous shock waves in pulse-stimulated flocks of Quincke rollers
Source: Nat Commun. 2023 Nov 3;14:7050. doi: 10.1038/s41467-023-42633-4 (PMC10624688; doi:10.1038/s41467-023-42633-4)
Supplement: Supplementary file 14 — Source Data [file 41467_2023_42633_MOESM14_ESM.zip › Source_Data_Fig. 3E-t-u.xlsx]

## Sheet: Fig. 3E-t-u
particle 1		particle 2		particle 3		particle 4		particle 5		particle 6		particle 7		particle 8		particle 9		fixed position
t	u/u0	t	u/u0	t	u/u0	t	u/u0	t	u/u0	t	u/u0	t	u/u0	t	u/u0	t	u/u0	t	u/u0
0.000283822	0.639943	0.000283822	0.739067	0.000283822	1.28369	0.000283822	1.20378	0.000283822	0.923265	0.000283822	0.774306	0.000283822	1.16289	0.000283822	0.597266	0.000283822	0.738655	0.00312204	0.734944
0.0012299	0.743465	0.0012299	0.785357	0.0012299	1.32513	0.0012299	1.18798	0.0012299	1.05365	0.0012299	0.84484	0.0012299	1.21725	0.0012299	0.676096	0.0012299	0.715895	0.00974456	0.441178
0.00217597	0.674154	0.00217597	0.780343	0.00217597	1.25446	0.00217597	1.25748	0.00217597	0.881959	0.00217597	0.878553	0.00217597	1.12288	0.00217597	0.66379	0.00217597	0.669561	0.0163671	0.455975
0.00312204	0.6625	0.00312204	0.628434	0.00312204	1.1381	0.00312204	1.08293	0.00312204	0.992287	0.00312204	0.827936	0.00312204	1.14427	0.00312204	0.731337	0.00312204	0.851151	0.0229896	0.57947
0.00406812	0.543891	0.00406812	0.466477	0.00406812	1.09211	0.00406812	1.08437	0.00406812	0.996517	0.00406812	0.572479	0.00406812	1.0937	0.00406812	0.471389	0.00406812	0.919908	0.0296121	0.557395
0.00501419	0.485974	0.00501419	0.308741	0.00501419	1.15613	0.00501419	1.08228	0.00501419	1.01204	0.00501419	0.436599	0.00501419	1.02472	0.00501419	0.291351	0.00501419	1.04344	0.0362346	0.413055
0.00596026	0.323058	0.00596026	0.300657	0.00596026	1.22154	0.00596026	1.33311	0.00596026	0.814677	0.00596026	0.313929	0.00596026	0.843449	0.00596026	0.0401507	0.00596026	0.991689	0.0428571	0.524907
0.00690634	0.307894	0.00690634	0.383999	0.00690634	1.1858	0.00690634	1.33822	0.00690634	0.891565	0.00690634	0.568092	0.00690634	0.776465	0.00690634	0.119614	0.00690634	0.99561	0.0494797	0.658856
0.00785241	0.238222	0.00785241	0.464079	0.00785241	1.15228	0.00785241	1.26152	0.00785241	1.074	0.00785241	0.677424	0.00785241	0.696293	0.00785241	0.212072	0.00785241	0.990085	0.0561022	0.550959
0.00879849	0.6703	0.00879849	0.54208	0.00879849	1.14741	0.00879849	1.18303	0.00879849	1.20503	0.00879849	0.916264	0.00879849	0.736891	0.00879849	0.215983	0.00879849	0.927444	0.0627247	0.654112
0.00974456	0.756049	0.00974456	0.60466	0.00974456	1.10151	0.00974456	1.26176	0.00974456	1.08269	0.00974456	1.09129	0.00974456	0.692391	0.00974456	0.376591	0.00974456	0.731941	0.0693472	0.74074
0.0106906	1.08967	0.0106906	0.631915	0.0106906	1.0023	0.0106906	1.26849	0.0106906	1.05502	0.0106906	1.39449	0.0106906	0.752575	0.0106906	0.666422	0.0106906	0.503141	0.0759697	0.554629
0.0116367	1.11158	0.0116367	0.657178	0.0116367	0.97081	0.0116367	1.34579	0.0116367	1.10009	0.0116367	1.6336	0.0116367	0.715	0.0116367	1.04504	0.0116367	0.334629	0.0825922	0.571103
0.0125828	1.34313	0.0125828	0.689846	0.0125828	1.01706	0.0125828	1.20126	0.0125828	1.20311	0.0125828	1.76945	0.0125828	0.774128	0.0125828	1.23187	0.0125828	0.290255	0.0892148	0.509289
0.0135289	1.44299	0.0135289	0.746116	0.0135289	1.01639	0.0135289	1.27729	0.0135289	1.06528	0.0135289	1.571	0.0135289	0.772097	0.0135289	1.23967	0.0135289	0.28746	0.0958373	0.26417
0.0144749	1.4673	0.0144749	0.895759	0.0144749	0.933972	0.0144749	1.29996	0.0144749	0.904897	0.0144749	1.38662	0.0144749	0.769634	0.0144749	1.32491	0.0144749	0.281205	0.10246	0.276983
0.015421	1.3626	0.015421	1.05814	0.015421	0.770573	0.015421	1.24955	0.015421	0.881411	0.015421	1.08716	0.015421	0.754999	0.015421	1.28862	0.015421	0.314721	0.109082	0.359606
0.0163671	1.1607	0.0163671	0.984261	0.0163671	0.581874	0.0163671	0.903081	0.0163671	1.02635	0.0163671	0.977891	0.0163671	0.813456	0.0163671	1.16936	0.0163671	0.470951	0.115705	0.399862
0.0173132	1.00832	0.0173132	0.835422	0.0173132	0.620237	0.0173132	0.6258	0.0173132	1.01437	0.0173132	0.869003	0.0173132	0.865942	0.0173132	0.984191	0.0173132	0.576821	0.122327	0.496643
0.0182592	0.997114	0.0182592	0.585541	0.0182592	0.781763	0.0182592	0.494623	0.0182592	0.861684	0.0182592	0.848627	0.0182592	0.874491	0.0182592	0.946906	0.0182592	0.648118	0.12895	0.872485
0.0192053	1.03461	0.0192053	0.542052	0.0192053	1.07142	0.0192053	0.598486	0.0192053	0.686761	0.0192053	0.84067	0.0192053	0.814398	0.0192053	1.03438	0.0192053	0.598039	0.135572	0.85812
0.0201514	1.02343	0.0201514	0.619978	0.0201514	1.07828	0.0201514	0.714921	0.0201514	0.679783	0.0201514	0.836131	0.0201514	0.815885	0.0201514	1.10336	0.0201514	0.594193	0.142195	0.399473
0.0210974	1.00949	0.0210974	0.549585	0.0210974	1.03472	0.0210974	0.763114	0.0210974	0.690446	0.0210974	0.834766	0.0210974	0.814792	0.0210974	1.10695	0.0210974	0.635938	0.148817	0.338609
0.0220435	0.890702	0.0220435	0.664932	0.0220435	0.935494	0.0220435	0.860284	0.0220435	0.755599	0.0220435	0.82231	0.0220435	0.797287	0.0220435	1.10057	0.0220435	0.569898	0.15544	0.548166
0.0229896	0.571679	0.0229896	0.593352	0.0229896	0.937037	0.0229896	0.710214	0.0229896	0.599913	0.0229896	0.638064	0.0229896	0.707156	0.0229896	1.01382	0.0229896	0.453516	0.162062	0.733996
0.0239357	0.4138	0.0239357	0.665914	0.0239357	1.06217	0.0239357	0.849176	0.0239357	0.692674	0.0239357	0.557173	0.0239357	0.636947	0.0239357	0.744455	0.0239357	0.349085	0.168685	0.708095
0.0248817	0.483758	0.0248817	0.76111	0.0248817	1.16152	0.0248817	0.979418	0.0248817	0.820332	0.0248817	0.475183	0.0248817	0.576108	0.0248817	0.402886	0.0248817	0.578674	0.175307	0.558794
0.0258278	0.731035	0.0258278	0.741064	0.0258278	1.2793	0.0258278	1.1122	0.0258278	1.10871	0.0258278	0.577716	0.0258278	0.670873	0.0258278	0.229986	0.0258278	0.638848	0.18193	0.709136
0.0267739	0.774268	0.0267739	0.992709	0.0267739	1.27316	0.0267739	1.19396	0.0267739	1.17364	0.0267739	0.656102	0.0267739	0.669863	0.0267739	0.395743	0.0267739	0.820638	0.188553	0.752364
0.02772	0.772672	0.02772	1.08323	0.02772	1.20695	0.02772	1.12388	0.02772	1.17033	0.02772	0.661247	0.02772	0.673756	0.02772	0.560573	0.02772	0.73051	0.195175	0.676125
0.028666	0.648618	0.028666	1.35906	0.028666	1.12965	0.028666	1.26778	0.028666	1.03932	0.028666	0.660507	0.028666	0.582845	0.028666	0.64503	0.028666	0.914008	0.201798	0.797243
0.0296121	0.485814	0.0296121	1.11425	0.0296121	1.01598	0.0296121	1.01138	0.0296121	0.741655	0.0296121	0.659955	0.0296121	0.643241	0.0296121	0.393372	0.0296121	0.861043	0.20842	0.93672
0.0305582	0.412017	0.0305582	1.06244	0.0305582	1.04245	0.0305582	0.786363	0.0305582	0.489224	0.0305582	0.733038	0.0305582	0.72408	0.0305582	0.407285	0.0305582	0.804811	0.215043	1.07415
0.0315043	0.492629	0.0315043	0.609735	0.0315043	1.0686	0.0315043	0.376241	0.0315043	0.568291	0.0315043	0.816544	0.0315043	0.808742	0.0315043	0.398703	0.0315043	0.595131	0.221665	1.40997
0.0324503	0.586254	0.0324503	0.426633	0.0324503	1.07306	0.0324503	0.369951	0.0324503	0.623954	0.0324503	0.817236	0.0324503	0.883477	0.0324503	0.751246	0.0324503	0.600395	0.228288	1.96735
0.0333964	0.590428	0.0333964	0.220271	0.0333964	1.07798	0.0333964	0.341666	0.0333964	0.58555	0.0333964	1.01178	0.0333964	0.882981	0.0333964	1.05655	0.0333964	0.582942	0.23491	2.77418
0.0343425	0.589754	0.0343425	0.393309	0.0343425	1.12342	0.0343425	0.459099	0.0343425	0.520318	0.0343425	1.00956	0.0343425	0.881868	0.0343425	1.32016	0.0343425	0.72506	0.241533	3.59283
0.0352886	0.664699	0.0352886	0.588521	0.0352886	1.17237	0.0352886	0.460151	0.0352886	0.471918	0.0352886	1.07968	0.0352886	0.806969	0.0352886	1.45274	0.0352886	0.7304	0.248155	3.86997
0.0362346	0.562118	0.0362346	0.604798	0.0362346	1.01547	0.0362346	0.562424	0.0362346	0.38547	0.0362346	0.874344	0.0362346	0.710052	0.0362346	1.21406	0.0362346	0.623054	0.254778	3.759
0.0371807	0.51508	0.0371807	0.66444	0.0371807	0.770393	0.0371807	0.633748	0.0371807	0.230287	0.0371807	0.809158	0.0371807	0.696847	0.0371807	1.10773	0.0371807	0.565385	0.2614	3.73448
0.0381268	0.365988	0.0381268	0.819361	0.0381268	0.594807	0.0381268	0.750434	0.0381268	0.398842	0.0381268	0.75552	0.0381268	0.695758	0.0381268	1.01757	0.0381268	0.484302	0.268023	3.67939
0.0390728	0.5276	0.0390728	0.978853	0.0390728	0.626944	0.0390728	0.984358	0.0390728	0.519562	0.0390728	0.791105	0.0390728	0.77114	0.0390728	1.03365	0.0390728	0.539812	0.274645	3.62142
0.0400189	0.473085	0.0400189	0.929741	0.0400189	0.684464	0.0400189	1.24165	0.0400189	0.670102	0.0400189	1.04779	0.0400189	0.724602	0.0400189	1.03134	0.0400189	0.54868	0.281268	3.52901
0.040965	0.494063	0.040965	0.69541	0.040965	0.738586	0.040965	1.32408	0.040965	0.553215	0.040965	0.870245	0.040965	0.723235	0.040965	0.897798	0.040965	0.676815	0.28789	3.39155
0.0419111	0.495991	0.0419111	0.425895	0.0419111	0.792656	0.0419111	1.32284	0.0419111	0.504019	0.0419111	0.977393	0.0419111	0.657536	0.0419111	0.989304	0.0419111	0.805405	0.294513	3.36084
0.0428571	0.554931	0.0428571	0.366092	0.0428571	0.907141	0.0428571	1.30972	0.0428571	0.394818	0.0428571	0.874422	0.0428571	0.529301	0.0428571	1.16273	0.0428571	0.787869	0.301135	3.403
0.0438032	0.790137	0.0438032	0.438647	0.0438032	1.0245	0.0438032	1.51578	0.0438032	0.464831	0.0438032	1.01775	0.0438032	0.545984	0.0438032	1.34356	0.0438032	0.669132	0.307758	3.34021
0.0447493	0.718691	0.0447493	0.614974	0.0447493	1.154	0.0447493	1.67396	0.0447493	0.563942	0.0447493	0.826439	0.0447493	0.784992	0.0447493	1.42515	0.0447493	0.597159	0.31438	3.22526
0.0456954	0.752586	0.0456954	0.751197	0.0456954	1.17432	0.0456954	1.61484	0.0456954	0.582204	0.0456954	0.670467	0.0456954	1.05788	0.0456954	1.36864	0.0456954	0.613289	0.321003	3.13974
0.0466414	0.782341	0.0466414	0.736522	0.0466414	1.24439	0.0466414	1.35744	0.0466414	0.646678	0.0466414	0.679664	0.0466414	0.890733	0.0466414	1.32866	0.0466414	0.615686	0.327625	2.91893
0.0475875	0.787133	0.0475875	0.748036	0.0475875	1.22156	0.0475875	1.17067	0.0475875	0.652525	0.0475875	0.843053	0.0475875	0.892518	0.0475875	1.32307	0.0475875	0.590975	0.334248	2.63835
0.0485336	0.800983	0.0485336	0.834628	0.0485336	1.22551	0.0485336	1.15216	0.0485336	0.656868	0.0485336	0.99467	0.0485336	0.605801	0.0485336	1.24801	0.0485336	0.587753	0.34087	2.5004
0.0494797	0.605538	0.0494797	0.935153	0.0494797	1.11275	0.0494797	1.18172	0.0494797	0.757018	0.0494797	0.993613	0.0494797	0.591527	0.0494797	0.90651	0.0494797	0.474997	0.347493	2.37724
0.0504257	0.590597	0.0504257	0.800984	0.0504257	1.18776	0.0504257	0.983534	0.0504257	0.966616	0.0504257	0.80543	0.0504257	0.429187	0.0504257	0.625211	0.0504257	0.418477	0.354115	2.13693
0.0513718	0.568258	0.0513718	0.842315	0.0513718	1.1688	0.0513718	0.881348	0.0513718	1.17858	0.0513718	0.634541	0.0513718	0.847383	0.0513718	0.422649	0.0513718	0.306643	0.360738	1.7968
0.0523179	0.584323	0.0523179	0.956607	0.0523179	1.21109	0.0523179	0.79421	0.0523179	1.20855	0.0523179	0.695977	0.0523179	1.20916	0.0523179	0.528816	0.0523179	0.306869	0.36736	1.68376
0.053264	0.614241	0.053264	1.25587	0.053264	1.06362	0.053264	0.866408	0.053264	1.20294	0.053264	0.839742	0.053264	1.21565	0.053264	0.555391	0.053264	0.306224	0.373983	1.59573
0.05421	0.638345	0.05421	1.25835	0.05421	1.06341	0.05421	0.874733	0.05421	1.19802	0.05421	0.911665	0.05421	1.29856	0.05421	0.57476	0.05421	0.384209	0.380605	1.37347
0.0551561	0.615621	0.0551561	1.19952	0.0551561	1.04925	0.0551561	0.871059	0.0551561	1.12899	0.0551561	0.79413	0.0551561	1.17609	0.0551561	0.57433	0.0551561	0.384858	0.387228	1.44068
0.0561022	0.580041	0.0561022	1.33759	0.0561022	1.10311	0.0561022	0.708687	0.0561022	0.928406	0.0561022	0.734516	0.0561022	1.15201	0.0561022	0.480064	0.0561022	0.524501	0.393851	1.44871
0.0570482	0.470474	0.0570482	1.65885	0.0570482	0.920999	0.0570482	0.616273	0.0570482	0.703935	0.0570482	0.858928	0.0570482	0.779429	0.0570482	0.486187	0.0570482	0.658505	0.400473	1.3635
0.0579943	0.407372	0.0579943	1.73628	0.0579943	0.757344	0.0579943	0.531763	0.0579943	0.557047	0.0579943	1.0549	0.0579943	0.546405	0.0579943	0.514899	0.0579943	0.92626	0.407096	1.16466
0.0589404	0.336495	0.0589404	1.5666	0.0589404	0.673709	0.0589404	0.583174	0.0589404	0.541571	0.0589404	1.32222	0.0589404	0.499644	0.0589404	0.614011	0.0589404	1.02622	0.413718	1.16686
0.0598865	0.417005	0.0598865	1.24904	0.0598865	0.676735	0.0598865	0.632525	0.0598865	0.551939	0.0598865	1.32152	0.0598865	0.409111	0.0598865	0.609547	0.0598865	1.10013	0.420341	1.18535
0.0608325	0.391855	0.0608325	1.3613	0.0608325	0.671514	0.0608325	0.673114	0.0608325	0.552108	0.0608325	1.12495	0.0608325	0.452869	0.0608325	0.587921	0.0608325	1.10332	0.426963	1.05422
0.0617786	0.39152	0.0617786	1.40377	0.0617786	0.595843	0.0617786	0.740193	0.0617786	0.560341	0.0617786	0.990327	0.0617786	0.275052	0.0617786	0.589346	0.0617786	1.1057	0.433586	0.854144
0.0627247	0.300278	0.0627247	1.25986	0.0627247	0.513885	0.0627247	0.670482	0.0627247	0.636178	0.0627247	0.802239	0.0627247	0.560542	0.0627247	0.674124	0.0627247	0.928384	0.440208	0.854376
0.0636708	0.329656	0.0636708	0.926374	0.0636708	0.572036	0.0636708	0.569943	0.0636708	0.714871	0.0636708	0.688641	0.0636708	0.6301	0.0636708	0.696457	0.0636708	0.868684	0.446831	0.841556
0.0646168	0.415965	0.0646168	0.662908	0.0646168	0.636511	0.0646168	0.538278	0.0646168	0.797417	0.0646168	0.312989	0.0646168	0.813557	0.0646168	0.698946	0.0646168	0.681666	0.453453	0.714237
0.0655629	0.457266	0.0655629	0.598631	0.0655629	0.807186	0.0655629	0.562933	0.0655629	0.806703	0.0655629	0.296208	0.0655629	0.633192	0.0655629	0.627177	0.0655629	0.765236	0.460076	0.736182
0.066509	0.528974	0.066509	0.594235	0.066509	0.872294	0.066509	0.631447	0.066509	0.865336	0.066509	0.308055	0.066509	0.628658	0.066509	0.672324	0.066509	0.597902	0.466698	0.693681
0.0674551	0.469943	0.0674551	0.526158	0.0674551	0.92876	0.0674551	0.564711	0.0674551	0.919568	0.0674551	0.381786	0.0674551	0.738227	0.0674551	0.675552	0.0674551	0.622494	0.473321	0.780092
0.0684011	0.477306	0.0684011	0.455542	0.0684011	0.96214	0.0684011	0.572056	0.0684011	0.92255	0.0684011	0.479391	0.0684011	0.730596	0.0684011	0.674864	0.0684011	0.534113	0.479943	0.776349
0.0693472	0.4137	0.0693472	0.436517	0.0693472	0.958865	0.0693472	0.466546	0.0693472	0.884742	0.0693472	0.568423	0.0693472	0.589444	0.0693472	0.547546	0.0693472	0.585514	0.486566	0.705316
0.0702933	0.372107	0.0702933	0.439963	0.0702933	0.761011	0.0702933	0.51633	0.0702933	0.808903	0.0702933	0.838064	0.0702933	0.385247	0.0702933	0.343404	0.0702933	0.570998	0.493188	0.552715
0.0712394	0.361398	0.0712394	0.50381	0.0712394	0.633634	0.0712394	0.509853	0.0712394	0.788913	0.0712394	0.926151	0.0712394	0.436607	0.0712394	0.143297	0.0712394	0.4607	0.499811	0.660377
0.0721854	0.355094	0.0721854	0.521356	0.0721854	0.421272	0.0721854	0.582384	0.0721854	0.756501	0.0721854	1.09802	0.0721854	0.493928	0.0721854	0.0297235	0.0721854	0.464806	0.506433	0.669844
0.0731315	0.393083	0.0731315	0.585887	0.0731315	0.400959	0.0731315	0.57137	0.0731315	0.715953	0.0731315	1.0954	0.0731315	0.50216	0.0731315	0.113677	0.0731315	0.404894	0.513056	0.443151
0.0740776	0.388547	0.0740776	0.569757	0.0740776	0.347287	0.0740776	0.575052	0.0740776	0.665545	0.0740776	1.01746	0.0740776	0.254668	0.0740776	0.21517	0.0740776	0.494887	0.519678	0.378813
0.0750237	0.384807	0.0750237	0.568116	0.0750237	0.4434	0.0750237	0.740921	0.0750237	0.72409	0.0750237	0.858222	0.0750237	0.323655	0.0750237	0.324997	0.0750237	0.47383	0.526301	0.398666
0.0759697	0.383094	0.0759697	0.543169	0.0759697	0.48544	0.0759697	0.915265	0.0759697	0.70534	0.0759697	0.687395	0.0759697	0.434678	0.0759697	0.319303	0.0759697	0.464244	0.532923	0.620794
0.0769158	0.422222	0.0769158	0.535639	0.0769158	0.633024	0.0769158	1.07713	0.0769158	0.693588	0.0769158	0.586463	0.0769158	0.567677	0.0769158	0.413631	0.0769158	0.508652	0.539546	0.839276
0.0778619	0.435306	0.0778619	0.53648	0.0778619	0.716194	0.0778619	1.01667	0.0778619	0.741687	0.0778619	0.56776	0.0778619	0.746843	0.0778619	0.503677	0.0778619	0.787561	0.546168	0.824957
0.0788079	0.408365	0.0788079	0.558187	0.0788079	0.929414	0.0788079	1.01602	0.0788079	0.909291	0.0788079	0.556391	0.0788079	0.966769	0.0788079	0.636837	0.0788079	1.07607	0.552791	0.620198
0.079754	0.566043	0.079754	0.581683	0.079754	1.00223	0.079754	1.00776	0.079754	1.07674	0.079754	0.557287	0.079754	1.28348	0.079754	0.719184	0.079754	1.26191	0.559413	0.867385
0.0807001	0.747428	0.0807001	0.562241	0.0807001	1.07666	0.0807001	1.07894	0.0807001	1.07385	0.0807001	0.555964	0.0807001	1.36743	0.0807001	0.622518	0.0807001	1.26309	0.566036	1.03284
0.0816462	0.970589	0.0816462	0.546953	0.0816462	1.0091	0.0816462	0.918184	0.0816462	1.08213	0.0816462	0.559429	0.0816462	1.36269	0.0816462	0.76539	0.0816462	1.31053	0.572658	0.639887
0.0825922	0.969891	0.0825922	0.525457	0.0825922	1.09306	0.0825922	0.93127	0.0825922	0.909699	0.0825922	0.559542	0.0825922	1.19633	0.0825922	0.935114	0.0825922	1.35862	0.579281	0.469105
0.0835383	1.1009	0.0835383	0.366753	0.0835383	1.11296	0.0835383	0.976799	0.0835383	0.728468	0.0835383	0.618897	0.0835383	1.2667	0.0835383	1.08639	0.0835383	1.4184	0.585904	0.617653
0.0844844	1.0517	0.0844844	0.545795	0.0844844	1.19654	0.0844844	1.2511	0.0844844	0.61529	0.0844844	0.685803	0.0844844	1.18718	0.0844844	1.0615	0.0844844	1.23222	0.592526	0.717493
0.0854305	1.11759	0.0854305	0.510936	0.0854305	1.12851	0.0854305	1.36064	0.0854305	0.681834	0.0854305	0.754342	0.0854305	1.26803	0.0854305	0.940319	0.0854305	1.13316	0.599149	0.546674
0.0863765	0.848253	0.0863765	0.595864	0.0863765	1.13	0.0863765	1.43736	0.0863765	0.759846	0.0863765	0.762607	0.0863765	1.1119	0.0863765	1.1237	0.0863765	0.832152
0.0873226	0.755836	0.0873226	0.372987	0.0873226	1.13303	0.0873226	1.36556	0.0873226	0.759649	0.0873226	0.765812	0.0873226	1.11334	0.0873226	1.30158	0.0873226	0.853083
0.0882687	0.55447	0.0882687	0.501467	0.0882687	1.12744	0.0882687	1.28201	0.0882687	0.756996	0.0882687	0.771997	0.0882687	1.11669	0.0882687	1.37616	0.0882687	0.760798
0.0892148	0.561055	0.0892148	0.49621	0.0892148	1.03667	0.0892148	1.05273	0.0892148	0.74825	0.0892148	1.01445	0.0892148	1.03673	0.0892148	1.13719	0.0892148	0.757056
0.0901608	0.586745	0.0901608	0.544577	0.0901608	0.936966	0.0901608	0.820184	0.0901608	0.684533	0.0901608	1.22539	0.0901608	0.873799	0.0901608	1.06508	0.0901608	0.597596
0.0911069	0.740748	0.0911069	0.566969	0.0911069	0.901947	0.0911069	0.627034	0.0911069	0.790155	0.0911069	1.38284	0.0911069	0.782629	0.0911069	0.944985	0.0911069	0.542258
0.092053	0.769777	0.092053	0.738379	0.092053	1.01333	0.092053	0.65761	0.092053	0.904849	0.092053	1.30346	0.092053	0.774748	0.092053	1.00748	0.092053	0.699861
0.0929991	0.784715	0.0929991	0.914058	0.0929991	1.14625	0.0929991	0.770053	0.0929991	1.07873	0.0929991	1.25189	0.0929991	0.846412	0.0929991	0.773534	0.0929991	0.715996
0.0939451	0.715656	0.0939451	0.954212	0.0939451	1.1112	0.0939451	0.768982	0.0939451	1.08528	0.0939451	1.24992	0.0939451	0.841623	0.0939451	0.615168	0.0939451	0.763909
0.0948912	0.828442	0.0948912	1.18704	0.0948912	1.00202	0.0948912	0.664723	0.0948912	1.08773	0.0948912	1.24151	0.0948912	0.833799	0.0948912	0.46912	0.0948912	0.424519
0.0958373	1.06136	0.0958373	1.12528	0.0958373	0.865644	0.0958373	0.572571	0.0958373	1.09564	0.0958373	1.0194	0.0958373	0.820364	0.0958373	0.457103	0.0958373	0.42173
0.0967833	0.997008	0.0967833	1.08555	0.0967833	0.730227	0.0967833	0.64614	0.0967833	1.05283	0.0967833	0.694335	0.0967833	0.789149	0.0967833	0.457587	0.0967833	0.350548
0.0977294	0.856901	0.0977294	0.985339	0.0977294	0.697103	0.0977294	0.688006	0.0977294	1.04851	0.0977294	0.45718	0.0977294	0.717364	0.0977294	0.541748	0.0977294	0.767222
0.0986755	0.583423	0.0986755	1.02014	0.0986755	0.68046	0.0986755	0.827343	0.0986755	1.03436	0.0986755	0.363649	0.0986755	0.651457	0.0986755	0.549174	0.0986755	1.00482
0.0996216	0.56046	0.0996216	1.06099	0.0996216	0.77658	0.0996216	1.00528	0.0996216	1.07208	0.0996216	0.466978	0.0996216	0.607342	0.0996216	0.616398	0.0996216	1.10153
0.100568	0.600608	0.100568	0.981911	0.100568	0.779559	0.100568	1.15734	0.100568	1.07588	0.100568	0.395802	0.100568	0.609856	0.100568	0.608563	0.100568	1.09412
0.101514	0.545702	0.101514	0.976695	0.101514	0.781713	0.101514	1.20016	0.101514	1.0831	0.101514	0.468717	0.101514	0.609564	0.101514	0.61886	0.101514	1.07874
0.10246	0.449165	0.10246	0.83707	0.10246	0.724777	0.10246	1.03019	0.10246	1.00632	0.10246	0.374318	0.10246	0.599415	0.10246	0.602077	0.10246	1.0828
0.103406	0.462073	0.103406	0.651875	0.103406	0.674429	0.103406	0.76906	0.103406	0.946612	0.103406	0.519237	0.103406	0.577745	0.103406	0.468239	0.103406	1.01605
0.104352	0.546123	0.104352	0.518612	0.104352	0.606531	0.104352	0.715443	0.104352	0.952294	0.104352	0.544642	0.104352	0.817685	0.104352	0.476257	0.104352	0.910787
0.105298	0.673387	0.105298	0.679249	0.105298	0.610501	0.105298	0.576781	0.105298	1.03537	0.105298	0.632929	0.105298	1.062	0.105298	0.55642	0.105298	0.884282
0.106244	0.641587	0.106244	0.906974	0.106244	0.590958	0.106244	0.671682	0.106244	1.10111	0.106244	0.516709	0.106244	1.3158	0.106244	0.745358	0.106244	0.771899
0.10719	0.620721	0.10719	1.08264	0.10719	0.611931	0.10719	0.548708	0.10719	1.10264	0.10719	0.502943	0.10719	1.31335	0.10719	0.790011	0.10719	0.753316
0.108136	0.613006	0.108136	1.10055	0.108136	0.597673	0.108136	0.514901	0.108136	1.11451	0.108136	0.511618	0.108136	1.15784	0.108136	0.796281	0.108136	0.714812
0.109082	0.494088	0.109082	0.933786	0.109082	0.598479	0.109082	0.515697	0.109082	1.20317	0.109082	0.664913	0.109082	1.06427	0.109082	0.833507	0.109082	0.660147
0.110028	0.311242	0.110028	0.744076	0.110028	0.578066	0.110028	0.436068	0.110028	1.28624	0.110028	0.74775	0.110028	0.709384	0.110028	1.08925	0.110028	0.61376
0.110974	0.279254	0.110974	0.552659	0.110974	0.580811	0.110974	0.594728	0.110974	1.28627	0.110974	0.809898	0.110974	0.698024	0.110974	1.19453	0.110974	0.654012
0.111921	0.364465	0.111921	0.60473	0.111921	0.634657	0.111921	0.593672	0.111921	1.21465	0.111921	0.787505	0.111921	0.604253	0.111921	1.30342	0.111921	0.709257
0.112867	0.536437	0.112867	0.705463	0.112867	0.694809	0.112867	0.68384	0.112867	1.13458	0.112867	0.781308	0.112867	0.791711	0.112867	1.19265	0.112867	0.770436
0.113813	0.546373	0.113813	0.785559	0.113813	0.705228	0.113813	0.617425	0.113813	1.12605	0.113813	0.790242	0.113813	0.837969	0.113813	1.12441	0.113813	0.708475
0.114759	0.54545	0.114759	0.810195	0.114759	0.714703	0.114759	0.620713	0.114759	1.10225	0.114759	0.791235	0.114759	0.720913	0.114759	1.12437	0.114759	0.710377
0.115705	0.539305	0.115705	0.793426	0.115705	0.842759	0.115705	0.552246	0.115705	0.994644	0.115705	0.797481	0.115705	0.705059	0.115705	1.12708	0.115705	0.646631
0.116651	0.546761	0.116651	0.556652	0.116651	1.05399	0.116651	0.63666	0.116651	0.864912	0.116651	0.823198	0.116651	0.757714	0.116651	1.22663	0.116651	0.721934
0.117597	0.547619	0.117597	0.47613	0.117597	1.26055	0.117597	0.803681	0.117597	0.701878	0.117597	1.01747	0.117597	0.995303	0.117597	1.26218	0.117597	0.827781
0.118543	0.553507	0.118543	0.465135	0.118543	1.34404	0.118543	1.04133	0.118543	0.632091	0.118543	1.08864	0.118543	1.19852	0.118543	1.12304	0.118543	1.0027
0.119489	0.542855	0.119489	0.758655	0.119489	1.32997	0.119489	1.12297	0.119489	0.588329	0.119489	1.18236	0.119489	1.29501	0.119489	0.933098	0.119489	1.09177
0.120435	0.545311	0.120435	0.931141	0.120435	1.32183	0.120435	1.12714	0.120435	0.632706	0.120435	1.1135	0.120435	1.29691	0.120435	0.875422	0.120435	1.08772
0.121381	0.542822	0.121381	0.956659	0.121381	1.2546	0.121381	1.13141	0.121381	0.569011	0.121381	1.16033	0.121381	1.2135	0.121381	0.819905	0.121381	1.0087
0.122327	0.538969	0.122327	1.01557	0.122327	1.14241	0.122327	1.21037	0.122327	0.616028	0.122327	1.1694	0.122327	1.12283	0.122327	0.818699	0.122327	0.919067
0.123273	0.484115	0.123273	1.00565	0.123273	0.973381	0.123273	1.09947	0.123273	0.604843	0.123273	0.862207	0.123273	1.12519	0.123273	0.445172	0.123273	0.762946
0.124219	0.50522	0.124219	1.06382	0.124219	0.883606	0.124219	0.907791	0.124219	0.67521	0.124219	0.677316	0.124219	1.03111	0.124219	0.390333	0.124219	0.658793
0.125166	0.530332	0.125166	1.04654	0.125166	0.924691	0.125166	0.645468	0.125166	0.682933	0.125166	0.364302	0.125166	0.878128	0.125166	0.305858	0.125166	0.574516
0.126112	0.60212	0.126112	1.02428	0.126112	0.941521	0.126112	0.568232	0.126112	0.65611	0.126112	0.371442	0.126112	0.721724	0.126112	0.485901	0.126112	0.554818
0.127058	0.645244	0.127058	0.977849	0.127058	0.942479	0.127058	0.572065	0.127058	0.699494	0.127058	0.267428	0.127058	0.718155	0.127058	0.515261	0.127058	0.552387
0.128004	0.682112	0.128004	1.06037	0.128004	0.907079	0.128004	0.576468	0.128004	0.649805	0.128004	0.266558	0.128004	0.768004	0.128004	0.579261	0.128004	0.57158
0.12895	0.725613	0.12895	0.927832	0.12895	0.828157	0.12895	0.577924	0.12895	0.69475	0.12895	0.516737	0.12895	0.761541	0.12895	0.585022	0.12895	0.568507
0.129896	0.674747	0.129896	0.654329	0.129896	0.805832	0.129896	0.526631	0.129896	0.472416	0.129896	0.505525	0.129896	0.561731	0.129896	0.574002	0.129896	0.568061
0.130842	0.605908	0.130842	0.588298	0.130842	0.81945	0.130842	0.531021	0.130842	0.478442	0.130842	0.619756	0.130842	0.543045	0.130842	0.733478	0.130842	0.63625
0.131788	0.551515	0.131788	0.711142	0.131788	0.901015	0.131788	0.608285	0.131788	0.549305	0.131788	0.482103	0.131788	0.553103	0.131788	0.818809	0.131788	0.648914
0.132734	0.671162	0.132734	1.06622	0.132734	0.91007	0.132734	0.744822	0.132734	0.91283	0.132734	0.701878	0.132734	0.784836	0.132734	0.912246	0.132734	0.744795
0.13368	0.687679	0.13368	0.912438	0.13368	0.973518	0.13368	0.830678	0.13368	0.965627	0.13368	0.692176	0.13368	0.817963	0.13368	0.776919	0.13368	0.824435
0.134626	0.699314	0.134626	0.853104	0.134626	0.960755	0.134626	0.923694	0.134626	0.909337	0.134626	0.768484	0.134626	0.852578	0.134626	0.834173	0.134626	0.987421
0.135572	0.674891	0.135572	0.588557	0.135572	0.969158	0.135572	1.01173	0.135572	0.914866	0.135572	0.677946	0.135572	0.757065	0.135572	0.900452	0.135572	1.07256
0.136518	0.866283	0.136518	0.559792	0.136518	0.89361	0.136518	1.18718	0.136518	1.06219	0.136518	0.83033	0.136518	0.815458	0.136518	1.15002	0.136518	1.10513
0.137465	1.22249	0.137465	0.400991	0.137465	0.884563	0.137465	1.43858	0.137465	1.24824	0.137465	1.073	0.137465	0.760313	0.137465	1.33585	0.137465	1.15507
0.138411	1.42615	0.138411	0.438457	0.138411	0.87099	0.138411	1.44359	0.138411	1.23394	0.138411	1.31569	0.138411	0.677395	0.138411	1.51469	0.138411	1.27892
0.139357	1.59716	0.139357	0.439438	0.139357	0.891905	0.139357	1.4384	0.139357	1.16087	0.139357	1.36657	0.139357	0.50097	0.139357	1.50704	0.139357	1.23618
0.140303	1.58785	0.140303	0.476188	0.140303	0.898831	0.140303	1.28318	0.140303	1.09801	0.140303	1.25416	0.140303	0.398119	0.140303	1.49616	0.140303	1.1744
0.141249	1.63587	0.141249	0.617819	0.141249	0.929675	0.141249	1.28017	0.141249	1.17253	0.141249	1.20158	0.141249	0.46451	0.141249	1.35557	0.141249	1.02825
0.142195	1.49016	0.142195	0.64532	0.142195	0.888831	0.142195	1.11486	0.142195	1.21433	0.142195	1.20585	0.142195	0.383435	0.142195	1.30795	0.142195	1.01199
0.143141	1.33715	0.143141	0.901556	0.143141	0.674531	0.143141	1.11647	0.143141	1.21355	0.143141	1.17193	0.143141	0.609978	0.143141	1.25816	0.143141	0.861507
0.144087	1.06646	0.144087	1.12376	0.144087	0.628073	0.144087	0.862655	0.144087	1.17166	0.144087	0.960649	0.144087	0.749853	0.144087	1.2236	0.144087	0.727395
0.145033	0.797742	0.145033	1.32317	0.145033	0.620012	0.145033	0.856296	0.145033	1.21358	0.145033	0.758365	0.145033	1.13889	0.145033	1.29763	0.145033	0.604039
0.145979	0.584896	0.145979	1.42661	0.145979	0.823332	0.145979	0.592229	0.145979	1.3173	0.145979	0.593797	0.145979	1.09583	0.145979	1.24569	0.145979	0.65418
0.146925	0.492518	0.146925	1.37534	0.146925	0.834827	0.146925	0.929061	0.146925	1.40932	0.146925	0.59759	0.146925	1.09691	0.146925	1.31584	0.146925	0.649626
0.147871	0.456463	0.147871	1.415	0.147871	0.843588	0.147871	0.845668	0.147871	1.32916	0.147871	0.620272	0.147871	1.10379	0.147871	1.16756	0.147871	0.625669
0.148817	0.458689	0.148817	1.37164	0.148817	0.842742	0.148817	1.00588	0.148817	1.24979	0.148817	0.609361	0.148817	1.22554	0.148817	1.22459	0.148817	0.582972
0.149763	0.479207	0.149763	1.5033	0.149763	0.748177	0.149763	0.816676	0.149763	1.20796	0.149763	0.687536	0.149763	1.13626	0.149763	0.834054	0.149763	0.597423
0.15071	0.830662	0.15071	1.4606	0.15071	0.651652	0.15071	1.02672	0.15071	1.25207	0.15071	0.804937	0.15071	0.83454	0.15071	0.705111	0.15071	0.681952
0.151656	1.05535	0.151656	1.48112	0.151656	0.580103	0.151656	1.12288	0.151656	1.21706	0.151656	0.940632	0.151656	0.560801	0.151656	0.679251	0.151656	0.779006
0.152602	1.26708	0.152602	1.25148	0.152602	0.639852	0.152602	1.37904	0.152602	1.1304	0.152602	1.06303	0.152602	0.481398	0.152602	0.863676	0.152602	0.891991
0.153548	1.22007	0.153548	1.19122	0.153548	0.661031	0.153548	1.18941	0.153548	1.11433	0.153548	1.06288	0.153548	0.394205	0.153548	0.839356	0.153548	0.928359
0.154494	1.21985	0.154494	1.06343	0.154494	0.71564	0.154494	1.13985	0.154494	1.11396	0.154494	1.17437	0.154494	0.454238	0.154494	0.675488	0.154494	0.983498
0.15544	1.15585	0.15544	1.16142	0.15544	0.796255	0.15544	1.06553	0.15544	0.946532	0.15544	1.04639	0.15544	0.414644	0.15544	0.727762	0.15544	1.02417
0.156386	1.23749	0.156386	1.14257	0.156386	1.08513	0.156386	1.14062	0.156386	0.857742	0.156386	1.04445	0.156386	0.448958	0.156386	0.631812	0.156386	1.0838
0.157332	1.21041	0.157332	1.13362	0.157332	1.35838	0.157332	1.18657	0.157332	0.77904	0.157332	0.975512	0.157332	0.655463	0.157332	0.723255	0.157332	1.12715
0.158278	1.23112	0.158278	0.967446	0.158278	1.53467	0.158278	1.19195	0.158278	0.938694	0.158278	1.07915	0.158278	0.668746	0.158278	0.899089	0.158278	1.04938
0.159224	1.1099	0.159224	0.970797	0.159224	1.52249	0.159224	1.2703	0.159224	0.962077	0.159224	1.12569	0.159224	0.917872	0.159224	1.00026	0.159224	1.1317
0.16017	1.10827	0.16017	0.969649	0.16017	1.49519	0.16017	1.27945	0.16017	0.969049	0.16017	1.12381	0.16017	0.828823	0.16017	0.82065	0.16017	1.02461
0.161116	1.10526	0.161116	1.13212	0.161116	1.46379	0.161116	1.3695	0.161116	0.996574	0.161116	1.04899	0.161116	1.06678	0.161116	0.745968	0.161116	1.01638
0.162062	0.918734	0.162062	1.25697	0.162062	1.45742	0.162062	1.42777	0.162062	0.979494	0.162062	1.08215	0.162062	0.984421	0.162062	0.743424	0.162062	0.692257
0.163009	0.719439	0.163009	1.32587	0.163009	1.51334	0.163009	1.4872	0.163009	0.884699	0.163009	1.21928	0.163009	1.06515	0.163009	0.688968	0.163009	0.547975
0.163955	0.710535	0.163955	1.25439	0.163955	1.5157	0.163955	1.52839	0.163955	0.756366	0.163955	1.32767	0.163955	1.2229	0.163955	0.526375	0.163955	0.520418
0.164901	0.804592	0.164901	1.23393	0.164901	1.51008	0.164901	1.5726	0.164901	0.696512	0.164901	1.32298	0.164901	1.46785	0.164901	0.477127	0.164901	0.660998
0.165847	0.975727	0.165847	1.22699	0.165847	1.41767	0.165847	1.55223	0.165847	0.755907	0.165847	1.21748	0.165847	1.62963	0.165847	0.553146	0.165847	0.774411
0.166793	0.976096	0.166793	1.29483	0.166793	1.4087	0.166793	1.49941	0.166793	0.811964	0.166793	1.21787	0.166793	1.62784	0.166793	0.611878	0.166793	0.7749
0.167739	1.04711	0.167739	1.26391	0.167739	1.40187	0.167739	1.49732	0.167739	0.815082	0.167739	1.22238	0.167739	1.55813	0.167739	0.731881	0.167739	0.773111
0.168685	0.820227	0.168685	1.36831	0.168685	1.31252	0.168685	1.50341	0.168685	0.933423	0.168685	1.27657	0.168685	1.40734	0.168685	0.7762	0.168685	0.805986
0.169631	0.874856	0.169631	1.54258	0.169631	1.03534	0.169631	1.55741	0.169631	1.00988	0.169631	1.33886	0.169631	1.29527	0.169631	0.732644	0.169631	0.831091
0.170577	1.10323	0.170577	1.7928	0.170577	0.7657	0.170577	1.58802	0.170577	1.24893	0.170577	1.34787	0.170577	1.35258	0.170577	0.734241	0.170577	0.950833
0.171523	1.47243	0.171523	1.87941	0.171523	0.579779	0.171523	1.66196	0.171523	1.33231	0.171523	1.28346	0.171523	1.40392	0.171523	0.689763	0.171523	1.03511
0.172469	1.63242	0.172469	1.92325	0.172469	0.586667	0.172469	1.62313	0.172469	1.4015	0.172469	1.23491	0.172469	1.50139	0.172469	0.696682	0.172469	1.16172
0.173415	1.66443	0.173415	1.95581	0.173415	0.589589	0.173415	1.66224	0.173415	1.33439	0.173415	1.23768	0.173415	1.41896	0.173415	0.699817	0.173415	1.15041
0.174361	1.74378	0.174361	2.18315	0.174361	0.595374	0.174361	1.75201	0.174361	1.33681	0.174361	1.27091	0.174361	1.4539	0.174361	0.751786	0.174361	1.18356
0.175307	1.67817	0.175307	2.41241	0.175307	0.598632	0.175307	2.03112	0.175307	1.43083	0.175307	1.4466	0.175307	1.37424	0.175307	0.867164	0.175307	1.37887
0.176254	1.57194	0.176254	2.50387	0.176254	0.66844	0.176254	2.1554	0.176254	1.63783	0.176254	1.71451	0.176254	1.18937	0.176254	1.05639	0.176254	1.6602
0.1772	1.43063	0.1772	2.54928	0.1772	0.847043	0.1772	2.22766	0.1772	1.73772	0.1772	1.8787	0.1772	0.993101	0.1772	1.24841	0.1772	1.73216
0.178146	1.36439	0.178146	2.55459	0.178146	1.03322	0.178146	2.08445	0.178146	1.69077	0.178146	1.90256	0.178146	0.7687	0.178146	1.3947	0.178146	1.67899
0.179092	1.36483	0.179092	2.6751	0.179092	1.14819	0.179092	2.15899	0.179092	1.60395	0.179092	1.80685	0.179092	0.792837	0.179092	1.34716	0.179092	1.5394
0.180038	1.41153	0.180038	2.71935	0.180038	1.15267	0.180038	2.24095	0.180038	1.4988	0.180038	1.81074	0.180038	0.727008	0.180038	1.29862	0.180038	1.64656
0.180984	1.64327	0.180984	2.78922	0.180984	1.14948	0.180984	2.42378	0.180984	1.44968	0.180984	1.96198	0.180984	0.797809	0.180984	1.22308	0.180984	1.68229
0.18193	1.88455	0.18193	2.87953	0.18193	1.15172	0.18193	2.66545	0.18193	1.39856	0.18193	2.22734	0.18193	0.712333	0.18193	1.15515	0.18193	1.80356
0.182876	2.08538	0.182876	2.97198	0.182876	0.979088	0.182876	2.88175	0.182876	1.42856	0.182876	2.30775	0.182876	0.838405	0.182876	1.26771	0.182876	1.88453
0.183822	2.23758	0.183822	3.07266	0.183822	0.806827	0.183822	2.96927	0.183822	1.46874	0.183822	2.27582	0.183822	0.911365	0.183822	1.24012	0.183822	2.06644
0.184768	2.36226	0.184768	3.22281	0.184768	0.707894	0.184768	3.00065	0.184768	1.57655	0.184768	2.22509	0.184768	1.08366	0.184768	1.3132	0.184768	2.13308
0.185714	2.51247	0.185714	3.41337	0.185714	0.785432	0.185714	3.04062	0.185714	1.65916	0.185714	2.36123	0.185714	1.1089	0.185714	1.35994	0.185714	2.13325
0.18666	2.57424	0.18666	3.55854	0.18666	0.859471	0.18666	3.26471	0.18666	1.76124	0.18666	2.44515	0.18666	1.11643	0.18666	1.39337	0.18666	2.04735
0.187606	2.73645	0.187606	3.66844	0.187606	0.861862	0.187606	3.50884	0.187606	1.77421	0.187606	2.48729	0.187606	1.11432	0.187606	1.39776	0.187606	2.17738
0.188553	2.92858	0.188553	3.779	0.188553	0.859521	0.188553	3.5868	0.188553	1.86949	0.188553	2.59871	0.188553	1.11315	0.188553	1.40675	0.188553	2.35741
0.189499	3.03743	0.189499	3.89853	0.189499	0.941441	0.189499	3.7502	0.189499	1.88586	0.189499	2.61946	0.189499	1.12539	0.189499	1.4618	0.189499	2.44139
0.190445	3.09876	0.190445	4.15652	0.190445	1.13791	0.190445	4.01888	0.190445	1.89602	0.190445	2.73352	0.190445	1.13828	0.190445	1.50158	0.190445	2.45689
0.191391	3.2248	0.191391	4.38352	0.191391	1.26646	0.191391	4.4419	0.191391	1.89345	0.191391	2.82063	0.191391	1.14494	0.191391	1.38187	0.191391	2.46805
0.192337	3.37224	0.192337	4.53474	0.192337	1.37924	0.192337	4.68832	0.192337	1.86886	0.192337	2.98524	0.192337	1.0735	0.192337	1.2966	0.192337	2.63597
0.193283	3.4867	0.193283	4.56768	0.193283	1.31351	0.193283	4.70153	0.193283	1.94762	0.193283	3.14279	0.193283	0.988787	0.193283	1.29775	0.193283	2.83916
0.194229	3.61467	0.194229	4.50586	0.194229	1.38061	0.194229	4.56899	0.194229	2.0608	0.194229	3.33129	0.194229	0.994166	0.194229	1.30469	0.194229	3.00247
0.195175	3.7059	0.195175	4.59475	0.195175	1.42737	0.195175	4.52396	0.195175	2.25385	0.195175	3.4842	0.195175	1.156	0.195175	1.42663	0.195175	3.11059
0.196121	3.95287	0.196121	4.61599	0.196121	1.65785	0.196121	4.46786	0.196121	2.33526	0.196121	3.71894	0.196121	1.42661	0.196121	1.55415	0.196121	3.15948
0.197067	4.13539	0.197067	4.56552	0.197067	1.71942	0.197067	4.45976	0.197067	2.38855	0.197067	4.07693	0.197067	1.60654	0.197067	1.63723	0.197067	3.42613
0.198013	4.37838	0.198013	4.39535	0.198013	1.69662	0.198013	4.29443	0.198013	2.46269	0.198013	4.4758	0.198013	1.64797	0.198013	1.72713	0.198013	3.7231
0.198959	4.3492	0.198959	4.27343	0.198959	1.48751	0.198959	4.17929	0.198959	2.69076	0.198959	4.68221	0.198959	1.66126	0.198959	1.75623	0.198959	3.93475
0.199905	4.36434	0.199905	4.25901	0.199905	1.48064	0.199905	4.10783	0.199905	2.84502	0.199905	4.64536	0.199905	1.72972	0.199905	1.76577	0.199905	3.91353
0.200851	4.24066	0.200851	4.34802	0.200851	1.45134	0.200851	4.17914	0.200851	3.0986	0.200851	4.52782	0.200851	1.80459	0.200851	1.79966	0.200851	3.89459
0.201798	4.27824	0.201798	4.24139	0.201798	1.62256	0.201798	4.2181	0.201798	3.30237	0.201798	4.48964	0.201798	1.91183	0.201798	1.93594	0.201798	4.02782
0.202744	4.26378	0.202744	4.2814	0.202744	1.74654	0.202744	4.19618	0.202744	3.58301	0.202744	4.4169	0.202744	1.84639	0.202744	2.13278	0.202744	4.17438
0.20369	4.28427	0.20369	4.35626	0.20369	1.88012	0.20369	4.12254	0.20369	3.86122	0.20369	4.23495	0.20369	1.76597	0.20369	2.29201	0.20369	4.1097
0.204636	4.19921	0.204636	4.65984	0.204636	1.92206	0.204636	4.14536	0.204636	4.11365	0.204636	3.97907	0.204636	1.65345	0.204636	2.4059	0.204636	3.96478
0.205582	4.25818	0.205582	4.82891	0.205582	1.91216	0.205582	4.17627	0.205582	4.22088	0.205582	3.86917	0.205582	1.64273	0.205582	2.47857	0.205582	3.89364
0.206528	4.25017	0.206528	4.84448	0.206528	1.91692	0.206528	4.24966	0.206528	4.24561	0.206528	3.98535	0.206528	1.62302	0.206528	2.58894	0.206528	3.99327
0.207474	4.29175	0.207474	4.65499	0.207474	1.89416	0.207474	4.29851	0.207474	4.24888	0.207474	4.16366	0.207474	1.62227	0.207474	2.74578	0.207474	4.11036
0.20842	4.14479	0.20842	4.61865	0.20842	1.92589	0.20842	4.36793	0.20842	4.36597	0.20842	4.19911	0.20842	1.65413	0.20842	2.98858	0.20842	4.08897
0.209366	4.11942	0.209366	4.56394	0.209366	2.06257	0.209366	4.44549	0.209366	4.39139	0.209366	4.19084	0.209366	1.77175	0.209366	3.08315	0.209366	4.17066
0.210312	4.13468	0.210312	4.445	0.210312	2.18051	0.210312	4.50287	0.210312	4.35178	0.210312	4.18674	0.210312	1.78367	0.210312	3.09933	0.210312	4.29131
0.211258	4.1304	0.211258	4.2198	0.211258	2.24529	0.211258	4.60639	0.211258	4.21558	0.211258	4.32638	0.211258	1.74179	0.211258	3.07346	0.211258	4.57009
0.212204	4.11937	0.212204	4.01283	0.212204	2.24411	0.212204	4.69705	0.212204	4.1184	0.212204	4.39936	0.212204	1.72997	0.212204	3.12679	0.212204	4.65084
0.21315	4.11562	0.21315	4.03245	0.21315	2.25565	0.21315	4.66796	0.21315	4.07052	0.21315	4.36242	0.21315	1.73813	0.21315	3.21055	0.21315	4.66432
0.214096	4.0487	0.214096	4.15618	0.214096	2.37779	0.214096	4.58413	0.214096	4.05178	0.214096	4.29377	0.214096	1.85562	0.214096	3.3286	0.214096	4.55332
0.215043	4.11947	0.215043	4.15673	0.215043	2.62727	0.215043	4.50317	0.215043	3.9892	0.215043	4.26676	0.215043	1.93233	0.215043	3.41649	0.215043	4.60554
0.215989	4.02211	0.215989	4.07142	0.215989	2.69893	0.215989	4.47742	0.215989	3.96798	0.215989	4.37444	0.215989	1.94665	0.215989	3.441	0.215989	4.53892
0.216935	4.1007	0.216935	4.11463	0.216935	2.69534	0.216935	4.36962	0.216935	4.04478	0.216935	4.44967	0.216935	1.9554	0.216935	3.58805	0.216935	4.3969
0.217881	4.19373	0.217881	4.29884	0.217881	2.62443	0.217881	4.1625	0.217881	4.24785	0.217881	4.49098	0.217881	2.0193	0.217881	3.71019	0.217881	4.13895
0.218827	4.32119	0.218827	4.57536	0.218827	2.71929	0.218827	3.99303	0.218827	4.4483	0.218827	4.50062	0.218827	2.15025	0.218827	3.88125	0.218827	4.00878
0.219773	4.3649	0.219773	4.55093	0.219773	2.84536	0.219773	3.96047	0.219773	4.48711	0.219773	4.47873	0.219773	2.22914	0.219773	3.89055	0.219773	4.01928
0.220719	4.31619	0.220719	4.4154	0.220719	3.01914	0.220719	4.00571	0.220719	4.43158	0.220719	4.45845	0.220719	2.28814	0.220719	3.90621	0.220719	4.0759
0.221665	4.31324	0.221665	4.32137	0.221665	3.09281	0.221665	4.05416	0.221665	4.38454	0.221665	4.41949	0.221665	2.45441	0.221665	3.85317	0.221665	4.05834
0.222611	4.342	0.222611	4.34572	0.222611	3.14551	0.222611	4.10487	0.222611	4.41467	0.222611	4.3057	0.222611	2.61443	0.222611	3.86749	0.222611	4.00854
0.223557	4.23768	0.223557	4.28994	0.223557	3.10931	0.223557	4.23533	0.223557	4.3352	0.223557	4.16413	0.223557	2.73534	0.223557	3.74019	0.223557	4.20938
0.224503	4.10071	0.224503	4.06689	0.224503	3.21674	0.224503	4.44664	0.224503	4.12704	0.224503	3.99225	0.224503	2.69957	0.224503	3.66805	0.224503	4.40046
0.225449	3.94242	0.225449	3.74311	0.225449	3.28719	0.225449	4.58979	0.225449	3.88429	0.225449	3.85631	0.225449	2.69599	0.225449	3.47111	0.225449	4.66595
0.226395	3.9183	0.226395	3.65667	0.226395	3.33428	0.226395	4.59262	0.226395	3.84357	0.226395	3.79541	0.226395	2.73934	0.226395	3.45271	0.226395	4.66681
0.227342	4.00017	0.227342	3.6591	0.227342	3.30099	0.227342	4.53696	0.227342	3.74391	0.227342	3.80763	0.227342	2.8591	0.227342	3.40139	0.227342	4.63428
0.228288	4.0274	0.228288	3.69295	0.228288	3.31621	0.228288	4.5584	0.228288	3.70843	0.228288	3.7535	0.228288	2.87961	0.228288	3.48638	0.228288	4.55145
0.229234	4.01141	0.229234	3.50742	0.229234	3.37991	0.229234	4.58046	0.229234	3.48456	0.229234	3.74668	0.229234	2.9072	0.229234	3.49753	0.229234	4.53428
0.23018	3.9772	0.23018	3.40138	0.23018	3.48733	0.23018	4.43981	0.23018	3.47842	0.23018	3.73206	0.23018	2.9814	0.23018	3.62356	0.23018	4.30967
0.231126	4.07302	0.231126	3.34361	0.231126	3.55505	0.231126	4.26539	0.231126	3.62172	0.231126	3.84043	0.231126	3.34409	0.231126	3.75189	0.231126	4.17245
0.232072	4.19001	0.232072	3.53769	0.232072	3.5759	0.232072	4.10626	0.232072	3.88269	0.232072	3.97249	0.232072	3.61418	0.232072	3.9635	0.232072	3.91712
0.233018	4.24594	0.233018	3.66071	0.233018	3.60006	0.233018	4.13159	0.233018	4.00906	0.233018	4.066	0.233018	3.75285	0.233018	4.05523	0.233018	3.92217
0.233964	4.15973	0.233964	3.70223	0.233964	3.65497	0.233964	4.14136	0.233964	4.04958	0.233964	4.01504	0.233964	3.65138	0.233964	4.0621	0.233964	3.89446
0.23491	4.08899	0.23491	3.71255	0.23491	3.72076	0.23491	4.1122	0.23491	4.05188	0.23491	4.02968	0.23491	3.72414	0.23491	4.05895	0.23491	3.96166
0.235856	4.13532	0.235856	3.89733	0.235856	3.78346	0.235856	3.99081	0.235856	4.22518	0.235856	4.0075	0.235856	3.90544	0.235856	4.07205	0.235856	4.03341
0.236802	4.17105	0.236802	4.08791	0.236802	3.85089	0.236802	4.02374	0.236802	4.23766	0.236802	4.02087	0.236802	4.0919	0.236802	4.02282	0.236802	4.17694
0.237748	4.09049	0.237748	4.24609	0.237748	3.92148	0.237748	4.11501	0.237748	4.22079	0.237748	3.89777	0.237748	4.03921	0.237748	3.97402	0.237748	4.29207
0.238694	3.94668	0.238694	4.1813	0.238694	4.0403	0.238694	4.25995	0.238694	4.13417	0.238694	3.79667	0.238694	3.97355	0.238694	3.89549	0.238694	4.43738
0.23964	3.8987	0.23964	4.10827	0.23964	4.09698	0.23964	4.33175	0.23964	4.06104	0.23964	3.73932	0.23964	3.974	0.23964	3.91731	0.23964	4.47798
0.240587	3.96368	0.240587	4.03949	0.240587	4.14311	0.240587	4.24681	0.240587	4.06192	0.240587	3.67556	0.240587	4.0839	0.240587	3.94752	0.240587	4.47538
0.241533	3.96584	0.241533	4.04642	0.241533	4.13425	0.241533	4.22836	0.241533	4.01683	0.241533	3.67321	0.241533	4.10994	0.241533	3.94023	0.241533	4.36184
0.242479	3.97597	0.242479	4.09281	0.242479	4.0913	0.242479	4.22117	0.242479	3.91149	0.242479	3.64222	0.242479	4.07134	0.242479	3.88713	0.242479	4.25705
0.243425	3.97904	0.243425	4.16143	0.243425	4.00403	0.243425	4.2828	0.243425	3.95706	0.243425	3.77493	0.243425	4.08793	0.243425	3.83238	0.243425	4.14914
0.244371	4.12303	0.244371	4.29978	0.244371	3.9154	0.244371	4.26197	0.244371	4.013	0.244371	3.87225	0.244371	4.31046	0.244371	3.81071	0.244371	4.08069
0.245317	4.20651	0.245317	4.34159	0.245317	3.86689	0.245317	4.10975	0.245317	4.13506	0.245317	4.00671	0.245317	4.50416	0.245317	3.80394	0.245317	4.02643
0.246263	4.25122	0.246263	4.44516	0.246263	3.86616	0.246263	3.96581	0.246263	4.19825	0.246263	4.06431	0.246263	4.57715	0.246263	3.75435	0.246263	3.91963
0.247209	4.12668	0.247209	4.367	0.247209	3.79993	0.247209	3.90547	0.247209	4.13729	0.247209	4.00642	0.247209	4.4232	0.247209	3.70053	0.247209	3.86642
0.248155	4.10964	0.248155	4.27796	0.248155	3.76393	0.248155	3.86711	0.248155	4.1125	0.248155	3.98481	0.248155	4.33303	0.248155	3.63656	0.248155	3.86878
0.249101	4.03877	0.249101	4.12994	0.249101	3.766	0.249101	3.86396	0.249101	4.03593	0.249101	4.04013	0.249101	4.19047	0.249101	3.6267	0.249101	3.8947
0.250047	4.01899	0.250047	3.98001	0.250047	3.90488	0.250047	3.83367	0.250047	3.8987	0.250047	4.03649	0.250047	4.00381	0.250047	3.61769	0.250047	3.93317
0.250993	3.83597	0.250993	3.85629	0.250993	4.0957	0.250993	3.85468	0.250993	3.71682	0.250993	3.97455	0.250993	3.57868	0.250993	3.56903	0.250993	3.96152
0.251939	3.73589	0.251939	3.7656	0.251939	4.18279	0.251939	3.9912	0.251939	3.42836	0.251939	3.73321	0.251939	3.28913	0.251939	3.50544	0.251939	3.94219
0.252886	3.61466	0.252886	3.58539	0.252886	4.19846	0.252886	4.09907	0.252886	3.27228	0.252886	3.64243	0.252886	3.1325	0.252886	3.45342	0.252886	4.01053
0.253832	3.59994	0.253832	3.58079	0.253832	4.08733	0.253832	4.18834	0.253832	3.27619	0.253832	3.61025	0.253832	3.30136	0.253832	3.3889	0.253832	3.98686
0.254778	3.52921	0.254778	3.6235	0.254778	4.11187	0.254778	4.09476	0.254778	3.28034	0.254778	3.56207	0.254778	3.35114	0.254778	3.28608	0.254778	3.97022
0.255724	3.52069	0.255724	3.73162	0.255724	4.12744	0.255724	4.04932	0.255724	3.31502	0.255724	3.32285	0.255724	3.4227	0.255724	3.21865	0.255724	3.86569
0.25667	3.56863	0.25667	3.8204	0.25667	4.05096	0.25667	3.93489	0.25667	3.29944	0.25667	3.08847	0.25667	3.49395	0.25667	3.21751	0.25667	3.78712
0.257616	3.73854	0.257616	3.88212	0.257616	3.89085	0.257616	3.87552	0.257616	3.46346	0.257616	3.01955	0.257616	3.77158	0.257616	3.39444	0.257616	3.72134
0.258562	3.94728	0.258562	4.10753	0.258562	3.80064	0.258562	3.6928	0.258562	3.70301	0.258562	3.18129	0.258562	4.00005	0.258562	3.48187	0.258562	3.77124
0.259508	4.0384	0.259508	4.25886	0.259508	3.78794	0.259508	3.60199	0.259508	3.93144	0.259508	3.37249	0.259508	4.14609	0.259508	3.56615	0.259508	3.75973
0.260454	4.05836	0.260454	4.28709	0.260454	3.86225	0.260454	3.48531	0.260454	3.93079	0.260454	3.52172	0.260454	4.00052	0.260454	3.54265	0.260454	3.8503
0.2614	3.94477	0.2614	4.23771	0.2614	3.74463	0.2614	3.47527	0.2614	3.89336	0.2614	3.55607	0.2614	3.92832	0.2614	3.6085	0.2614	3.75147
0.262346	3.93751	0.262346	4.19449	0.262346	3.71597	0.262346	3.43157	0.262346	3.92894	0.262346	3.74187	0.262346	3.90255	0.262346	3.68943	0.262346	3.7578
0.263292	3.80271	0.263292	4.09927	0.263292	3.67604	0.263292	3.4567	0.263292	3.93623	0.263292	3.86322	0.263292	4.00792	0.263292	3.76144	0.263292	3.74396
0.264238	3.69955	0.264238	3.87639	0.264238	3.74762	0.264238	3.49969	0.264238	3.82803	0.264238	4.02038	0.264238	3.98581	0.264238	3.68174	0.264238	3.88604
0.265184	3.46518	0.265184	3.57654	0.265184	3.8205	0.265184	3.60122	0.265184	3.59807	0.265184	3.92533	0.265184	3.86365	0.265184	3.66571	0.265184	3.95688
0.266131	3.36871	0.266131	3.42704	0.266131	3.83371	0.266131	3.64194	0.266131	3.4685	0.266131	3.82288	0.266131	3.74333	0.266131	3.55299	0.266131	3.97221
0.267077	3.30459	0.267077	3.35097	0.267077	3.85666	0.267077	3.66155	0.267077	3.459	0.267077	3.70749	0.267077	3.71542	0.267077	3.56065	0.267077	3.82005
0.268023	3.40296	0.268023	3.34562	0.268023	3.92133	0.268023	3.63128	0.268023	3.36667	0.268023	3.70329	0.268023	3.63726	0.268023	3.44805	0.268023	3.79317
0.268969	3.38293	0.268969	3.25016	0.268969	3.9165	0.268969	3.6611	0.268969	3.28481	0.268969	3.58931	0.268969	3.64274	0.268969	3.43014	0.268969	3.74408
0.269915	3.42609	0.269915	3.29144	0.269915	3.89425	0.269915	3.63606	0.269915	3.28141	0.269915	3.50823	0.269915	3.55664	0.269915	3.40645	0.269915	3.68729
0.270861	3.47136	0.270861	3.42329	0.270861	3.85579	0.270861	3.63569	0.270861	3.35869	0.270861	3.39211	0.270861	3.56433	0.270861	3.51757	0.270861	3.48883
0.271807	3.66102	0.271807	3.59124	0.271807	3.76315	0.271807	3.6206	0.271807	3.53466	0.271807	3.39319	0.271807	3.59766	0.271807	3.60214	0.271807	3.30836
0.272753	3.80777	0.272753	3.75645	0.272753	3.68457	0.272753	3.54388	0.272753	3.54994	0.272753	3.3675	0.272753	3.68858	0.272753	3.69581	0.272753	3.28401
0.273699	3.815	0.273699	3.78814	0.273699	3.55617	0.273699	3.45806	0.273699	3.62372	0.273699	3.30781	0.273699	3.7591	0.273699	3.68637	0.273699	3.27321
0.274645	3.7802	0.274645	3.70359	0.274645	3.54445	0.274645	3.45483	0.274645	3.71484	0.274645	3.29315	0.274645	3.75781	0.274645	3.74977	0.274645	3.33541
0.275591	3.78808	0.275591	3.72704	0.275591	3.54748	0.275591	3.45235	0.275591	3.86507	0.275591	3.38378	0.275591	3.74914	0.275591	3.73587	0.275591	3.33029
0.276537	3.83281	0.276537	3.77398	0.276537	3.54718	0.276537	3.51957	0.276537	3.95297	0.276537	3.52741	0.276537	3.73378	0.276537	3.71178	0.276537	3.40829
0.277483	3.74384	0.277483	3.91748	0.277483	3.59869	0.277483	3.44671	0.277483	3.94507	0.277483	3.70924	0.277483	3.72396	0.277483	3.54573	0.277483	3.57695
0.27843	3.61489	0.27843	3.89334	0.27843	3.66782	0.27843	3.51982	0.27843	3.92771	0.27843	3.80541	0.27843	3.65228	0.27843	3.44263	0.27843	3.76179
0.279376	3.45294	0.279376	3.7553	0.279376	3.81068	0.279376	3.59625	0.279376	3.91129	0.279376	3.82975	0.279376	3.54446	0.279376	3.415	0.279376	3.8757
0.280322	3.49846	0.280322	3.74725	0.280322	3.83051	0.280322	3.67149	0.280322	3.9008	0.280322	3.82394	0.280322	3.45315	0.280322	3.39535	0.280322	3.89191
0.281268	3.42666	0.281268	3.81379	0.281268	3.86091	0.281268	3.59921	0.281268	3.89535	0.281268	3.73143	0.281268	3.49	0.281268	3.32559	0.281268	3.88072
0.282214	3.40655	0.282214	3.85233	0.282214	3.85785	0.282214	3.53303	0.282214	3.91367	0.282214	3.78922	0.282214	3.4967	0.282214	3.25448	0.282214	3.94589
0.28316	3.34102	0.28316	3.78834	0.28316	3.98753	0.28316	3.5338	0.28316	3.91938	0.28316	3.70554	0.28316	3.48972	0.28316	3.26389	0.28316	3.86985
0.284106	3.42592	0.284106	3.64803	0.284106	3.99397	0.284106	3.68268	0.284106	3.92837	0.284106	3.61707	0.284106	3.42415	0.284106	3.33602	0.284106	3.71661
0.285052	3.45247	0.285052	3.66024	0.285052	3.96551	0.285052	3.69152	0.285052	3.92289	0.285052	3.44071	0.285052	3.42884	0.285052	3.43717	0.285052	3.46692
0.285998	3.53978	0.285998	3.72762	0.285998	3.87195	0.285998	3.61576	0.285998	3.9341	0.285998	3.42744	0.285998	3.51406	0.285998	3.52473	0.285998	3.35299
0.286944	3.54508	0.286944	3.72029	0.286944	3.87317	0.286944	3.53597	0.286944	3.93261	0.286944	3.41389	0.286944	3.50302	0.286944	3.60771	0.286944	3.33321
0.28789	3.60729	0.28789	3.71451	0.28789	3.76427	0.28789	3.5155	0.28789	3.92506	0.28789	3.50095	0.28789	3.50919	0.28789	3.59912	0.28789	3.34138
0.288836	3.60866	0.288836	3.71704	0.288836	3.66501	0.288836	3.59437	0.288836	3.83356	0.288836	3.34704	0.288836	3.51453	0.288836	3.68545	0.288836	3.28796
0.289782	3.605	0.289782	3.7354	0.289782	3.55344	0.289782	3.53491	0.289782	3.82332	0.289782	3.35522	0.289782	3.60122	0.289782	3.69299	0.289782	3.31564
0.290728	3.60079	0.290728	3.76344	0.290728	3.54716	0.290728	3.47622	0.290728	3.74249	0.290728	3.27764	0.290728	3.7388	0.290728	3.78375	0.290728	3.33099
0.291675	3.58663	0.291675	3.68702	0.291675	3.53755	0.291675	3.39316	0.291675	3.67157	0.291675	3.38176	0.291675	3.79596	0.291675	3.69951	0.291675	3.42205
0.292621	3.57943	0.292621	3.66661	0.292621	3.53693	0.292621	3.40593	0.292621	3.58623	0.292621	3.43195	0.292621	3.79566	0.292621	3.63005	0.292621	3.46034
0.293567	3.51398	0.293567	3.63439	0.293567	3.50822	0.293567	3.41902	0.293567	3.50003	0.293567	3.46479	0.293567	3.73052	0.293567	3.54815	0.293567	3.48625
0.294513	3.46032	0.294513	3.57194	0.294513	3.54066	0.294513	3.36458	0.294513	3.47717	0.294513	3.36774	0.294513	3.60005	0.294513	3.55031	0.294513	3.47954
0.295459	3.3913	0.295459	3.48745	0.295459	3.59317	0.295459	3.3637	0.295459	3.46365	0.295459	3.38006	0.295459	3.59736	0.295459	3.46058	0.295459	3.43352
0.296405	3.39364	0.296405	3.39561	0.296405	3.65674	0.296405	3.36441	0.296405	3.52885	0.296405	3.39569	0.296405	3.59436	0.296405	3.44796	0.296405	3.39059
0.297351	3.39092	0.297351	3.36045	0.297351	3.73406	0.297351	3.46999	0.297351	3.6889	0.297351	3.54756	0.297351	3.58865	0.297351	3.36343	0.297351	3.39141
0.298297	3.48799	0.298297	3.3482	0.298297	3.79061	0.298297	3.50256	0.298297	3.848	0.298297	3.56872	0.298297	3.59941	0.298297	3.43743	0.298297	3.38511
0.299243	3.48812	0.299243	3.26273	0.299243	3.79448	0.299243	3.58237	0.299243	3.94004	0.299243	3.49895	0.299243	3.61251	0.299243	3.35717	0.299243	3.36325
0.300189	3.55393	0.300189	3.26224	0.300189	3.79216	0.300189	3.56182	0.300189	3.94598	0.300189	3.46205	0.300189	3.68572	0.300189	3.35207	0.300189	3.32837
0.301135	3.47456	0.301135	3.2481	0.301135	3.73198	0.301135	3.68622	0.301135	3.87672	0.301135	3.4569	0.301135	3.73349	0.301135	3.2594	0.301135	3.17613
0.302081	3.5817	0.302081	3.3418	0.302081	3.74024	0.302081	3.6817	0.302081	3.8816	0.302081	3.4719	0.302081	3.63815	0.302081	3.25059	0.302081	3.10747
0.303027	3.59927	0.303027	3.36536	0.303027	3.75835	0.303027	3.70979	0.303027	3.80846	0.303027	3.46975	0.303027	3.62397	0.303027	3.17059	0.303027	3.10265
0.303974	3.68836	0.303974	3.39276	0.303974	3.75945	0.303974	3.66402	0.303974	3.80268	0.303974	3.3946	0.303974	3.56136	0.303974	3.08514	0.303974	3.15165
0.30492	3.61903	0.30492	3.50815	0.30492	3.76663	0.30492	3.66349	0.30492	3.72444	0.30492	3.39927	0.30492	3.64542	0.30492	3.00256	0.30492	3.24118
0.305866	3.61137	0.305866	3.61376	0.305866	3.75875	0.305866	3.73018	0.305866	3.71743	0.305866	3.41373	0.305866	3.64661	0.305866	2.99511	0.305866	3.20507
0.306812	3.52098	0.306812	3.63619	0.306812	3.76988	0.306812	3.7047	0.306812	3.71454	0.306812	3.37567	0.306812	3.65165	0.306812	2.99486	0.306812	3.30793
0.307758	3.5447	0.307758	3.56539	0.307758	3.77716	0.307758	3.6517	0.307758	3.69639	0.307758	3.3398	0.307758	3.5816	0.307758	3.00501	0.307758	3.29796
0.308704	3.45473	0.308704	3.42089	0.308704	3.70993	0.308704	3.50047	0.308704	3.6812	0.308704	3.2765	0.308704	3.65382	0.308704	3.00874	0.308704	3.35625
0.30965	3.42448	0.30965	3.42189	0.30965	3.63973	0.30965	3.41577	0.30965	3.59497	0.30965	3.19726	0.30965	3.57769	0.30965	3.08604	0.30965	3.30276
0.310596	3.32885	0.310596	3.42415	0.310596	3.57981	0.310596	3.31278	0.310596	3.52134	0.310596	3.23014	0.310596	3.55903	0.310596	3.15763	0.310596	3.32349
0.311542	3.30602	0.311542	3.42941	0.311542	3.59072	0.311542	3.29384	0.311542	3.53319	0.311542	3.23986	0.311542	3.38159	0.311542	3.15321	0.311542	3.30804
0.312488	3.22581	0.312488	3.44814	0.312488	3.59842	0.312488	3.12745	0.312488	3.60319	0.312488	3.33625	0.312488	3.35719	0.312488	3.16812	0.312488	3.27446
0.313434	3.14502	0.313434	3.43967	0.313434	3.57603	0.313434	3.13642	0.313434	3.59827	0.313434	3.38301	0.313434	3.33692	0.313434	3.17843	0.313434	3.18965
0.31438	3.00185	0.31438	3.34732	0.31438	3.40709	0.31438	3.03676	0.31438	3.50424	0.31438	3.34927	0.31438	3.33721	0.31438	3.17607	0.31438	3.12147
0.315326	2.9049	0.315326	3.24602	0.315326	3.47054	0.315326	3.13959	0.315326	3.35711	0.315326	3.44744	0.315326	3.18265	0.315326	3.17518	0.315326	3.13804
0.316272	2.84403	0.316272	3.11831	0.316272	3.50495	0.316272	3.20409	0.316272	3.3655	0.316272	3.5221	0.316272	3.18131	0.316272	3.16156	0.316272	3.13226
0.317219	2.84561	0.317219	3.11072	0.317219	3.66556	0.317219	3.38074	0.317219	3.36353	0.317219	3.58985	0.317219	3.18666	0.317219	3.1597	0.317219	3.14464
0.318165	2.86299	0.318165	3.03763	0.318165	3.60096	0.318165	3.47695	0.318165	3.2703	0.318165	3.57579	0.318165	3.34759	0.318165	3.234	0.318165	3.07273
0.319111	3.019	0.319111	3.04121	0.319111	3.58379	0.319111	3.58645	0.319111	3.19001	0.319111	3.48653	0.319111	3.34987	0.319111	3.239	0.319111	3.05923
0.320057	3.09812	0.320057	3.07171	0.320057	3.57888	0.320057	3.60898	0.320057	3.17978	0.320057	3.41591	0.320057	3.27851	0.320057	3.23738	0.320057	2.96875
0.321003	3.16101	0.321003	3.18331	0.321003	3.63331	0.321003	3.61002	0.321003	3.18413	0.321003	3.38598	0.321003	3.1844	0.321003	3.14313	0.321003	3.05661
0.321949	3.1584	0.321949	3.2873	0.321949	3.55509	0.321949	3.58698	0.321949	3.24201	0.321949	3.2821	0.321949	3.17448	0.321949	3.05527	0.321949	2.99484
0.322895	3.16128	0.322895	3.25006	0.322895	3.46144	0.322895	3.58388	0.322895	3.23746	0.322895	3.30437	0.322895	3.15452	0.322895	2.98333	0.322895	3.03256
0.323841	3.17812	0.323841	3.09442	0.323841	3.3241	0.323841	3.54911	0.323841	3.30748	0.323841	3.13455	0.323841	3.1475	0.323841	2.9896	0.323841	2.96342
0.324787	3.17412	0.324787	3.01896	0.324787	3.29071	0.324787	3.53557	0.324787	3.30132	0.324787	3.13634	0.324787	2.99111	0.324787	2.90988	0.324787	2.99218
0.325733	3.08561	0.325733	2.98176	0.325733	3.30167	0.325733	3.50395	0.325733	3.21344	0.325733	3.07782	0.325733	2.91326	0.325733	2.90151	0.325733	2.99714
0.326679	2.99442	0.326679	3.05277	0.326679	3.23249	0.326679	3.47778	0.326679	3.16434	0.326679	3.20653	0.326679	2.90405	0.326679	2.82454	0.326679	3.03875
0.327625	2.75658	0.327625	2.9017	0.327625	3.3075	0.327625	3.39301	0.327625	3.07589	0.327625	3.20102	0.327625	2.97111	0.327625	2.82214	0.327625	2.91374
0.328571	2.61784	0.328571	2.8631	0.328571	3.20996	0.328571	3.30881	0.328571	2.99678	0.328571	3.19432	0.328571	3.05729	0.328571	2.82282	0.328571	2.86085
0.329518	2.52328	0.329518	2.86191	0.329518	3.32532	0.329518	3.22655	0.329518	2.79595	0.329518	3.13153	0.329518	2.99479	0.329518	2.81121	0.329518	2.85547
0.330464	2.50808	0.330464	3.07327	0.330464	3.31622	0.330464	3.06445	0.330464	2.54705	0.330464	3.20314	0.330464	2.91897	0.330464	2.81772	0.330464	2.93641
0.33141	2.37387	0.33141	3.1404	0.33141	3.48021	0.33141	2.97775	0.33141	2.35926	0.33141	3.31607	0.33141	2.85153	0.33141	2.8175	0.33141	3.10005
0.332356	2.20292	0.332356	3.10118	0.332356	3.47777	0.332356	2.89269	0.332356	2.27513	0.332356	3.32486	0.332356	2.92623	0.332356	2.81081	0.332356	3.17194
0.333302	2.10907	0.333302	2.816	0.333302	3.48151	0.333302	2.91389	0.333302	2.16684	0.333302	3.29161	0.333302	2.99129	0.333302	2.71143	0.333302	3.19151
0.334248	2.32994	0.334248	2.73826	0.334248	3.31965	0.334248	2.9088	0.334248	2.08202	0.334248	3.19186	0.334248	2.8791	0.334248	2.62351	0.334248	3.10355
0.335194	2.50016	0.335194	2.63519	0.335194	3.33895	0.335194	2.92759	0.335194	1.90304	0.335194	3.26345	0.335194	2.71603	0.335194	2.53199	0.335194	2.992
0.33614	2.434	0.33614	2.59886	0.33614	3.24283	0.33614	2.91184	0.33614	1.75613	0.33614	3.30726	0.33614	2.65028	0.33614	2.46436	0.33614	2.87577
0.337086	2.35268	0.337086	2.42855	0.337086	3.22107	0.337086	2.99934	0.337086	1.67195	0.337086	3.40244	0.337086	2.72636	0.337086	2.45989	0.337086	2.78264
0.338032	2.41071	0.338032	2.43296	0.338032	3.02265	0.338032	3.07654	0.338032	1.69002	0.338032	3.20771	0.338032	2.81725	0.338032	2.54882	0.338032	2.54664
0.338978	2.65056	0.338978	2.6502	0.338978	2.93669	0.338978	3.17174	0.338978	1.75504	0.338978	3.11866	0.338978	2.72877	0.338978	2.71771	0.338978	2.44777
0.339924	2.69725	0.339924	2.97237	0.339924	2.76443	0.339924	3.07126	0.339924	1.77563	0.339924	2.94073	0.339924	2.56864	0.339924	2.98172	0.339924	2.41845
0.34087	2.54754	0.34087	3.14203	0.34087	2.66833	0.34087	2.99113	0.34087	1.59164	0.34087	2.96866	0.34087	2.56164	0.34087	2.89914	0.34087	2.48521
0.341816	2.36421	0.341816	3.16312	0.341816	2.5652	0.341816	2.98987	0.341816	1.32171	0.341816	2.82765	0.341816	2.63902	0.341816	2.98501	0.341816	2.65086
0.342763	2.39727	0.342763	3.25992	0.342763	2.6593	0.342763	3.13263	0.342763	1.21263	0.342763	2.81501	0.342763	2.75571	0.342763	2.96498	0.342763	2.50653
0.343709	2.43749	0.343709	3.29022	0.343709	2.73382	0.343709	3.12902	0.343709	1.25295	0.343709	2.55349	0.343709	2.71735	0.343709	2.98144	0.343709	2.50373
0.344655	2.58558	0.344655	3.0399	0.344655	2.82343	0.344655	3.09087	0.344655	1.41227	0.344655	2.49721	0.344655	2.69939	0.344655	2.88752	0.344655	2.44483
0.345601	2.51616	0.345601	2.55863	0.345601	2.81387	0.345601	3.0217	0.345601	1.388	0.345601	2.46952	0.345601	2.72627	0.345601	2.71425	0.345601	2.55224
0.346547	2.47369	0.346547	2.04996	0.346547	2.8838	0.346547	3.08392	0.346547	1.33457	0.346547	2.60448	0.346547	2.79262	0.346547	2.63561	0.346547	2.42244
0.347493	2.44125	0.347493	2.03741	0.347493	2.87583	0.347493	2.96607	0.347493	1.32504	0.347493	2.57969	0.347493	2.65916	0.347493	2.56143	0.347493	2.22507
0.348439	2.43763	0.348439	2.1388	0.348439	2.77051	0.348439	2.81587	0.348439	1.25014	0.348439	2.34702	0.348439	2.58323	0.348439	2.24712	0.348439	2.04442
0.349385	2.46903	0.349385	2.30276	0.349385	2.52683	0.349385	2.63207	0.349385	1.24304	0.349385	2.14452	0.349385	2.45093	0.349385	2.1304	0.349385	2.14202
0.350331	2.38712	0.350331	2.24491	0.350331	2.35152	0.350331	2.75205	0.350331	1.0586	0.350331	2.0595	0.350331	2.53319	0.350331	1.92809	0.350331	2.29512
0.351277	2.29748	0.351277	2.30788	0.351277	2.26589	0.351277	2.71058	0.351277	0.9659	0.351277	2.07068	0.351277	2.55689	0.351277	1.857	0.351277	2.43679
0.352223	2.19103	0.352223	2.40374	0.352223	2.24927	0.352223	2.73973	0.352223	0.943116	0.352223	2.02819	0.352223	2.56926	0.352223	1.72351	0.352223	2.47473
0.353169	2.25781	0.353169	2.5709	0.353169	2.32394	0.353169	2.5357	0.353169	0.898455	0.353169	1.94459	0.353169	2.6429	0.353169	1.5914	0.353169	2.473
0.354115	2.20267	0.354115	2.16064	0.354115	2.31311	0.354115	2.54219	0.354115	0.88675	0.354115	1.62798	0.354115	2.62455	0.354115	1.58042	0.354115	2.57848
0.355061	2.35088	0.355061	1.91768	0.355061	2.29674	0.355061	2.23242	0.355061	0.795745	0.355061	1.45034	0.355061	2.68627	0.355061	1.468	0.355061	2.53351
0.356008	2.42133	0.356008	1.55555	0.356008	2.1828	0.356008	2.07268	0.356008	0.990434	0.356008	1.22041	0.356008	2.45319	0.356008	1.44986	0.356008	2.72869
0.356954	2.60589	0.356954	1.48419	0.356954	1.99918	0.356954	1.71139	0.356954	1.31852	0.356954	1.23592	0.356954	2.45336	0.356954	1.49874	0.356954	2.63079
0.3579	2.70216	0.3579	1.32013	0.3579	1.83018	0.3579	1.80861	0.3579	1.64536	0.3579	1.16237	0.3579	2.47495	0.3579	1.64381	0.3579	2.67699
0.358846	2.77874	0.358846	1.3711	0.358846	1.59636	0.358846	1.73559	0.358846	1.76702	0.358846	1.15624	0.358846	2.73525	0.358846	1.71389	0.358846	2.52896
0.359792	2.83404	0.359792	1.61833	0.359792	1.60119	0.359792	1.72994	0.359792	1.73941	0.359792	1.15374	0.359792	2.74117	0.359792	1.72138	0.359792	2.60516
0.360738	2.85576	0.360738	1.90403	0.360738	1.5843	0.360738	1.64309	0.360738	1.63391	0.360738	1.19753	0.360738	2.81312	0.360738	1.65472	0.360738	2.61734
0.361684	2.77278	0.361684	1.66728	0.361684	1.47233	0.361684	1.65317	0.361684	1.67937	0.361684	1.16546	0.361684	2.66452	0.361684	1.65434	0.361684	2.59546
0.36263	2.69107	0.36263	1.57391	0.36263	1.22272	0.36263	1.75603	0.36263	1.66225	0.36263	1.28484	0.36263	2.83435	0.36263	1.53554	0.36263	2.41451
0.363576	2.57327	0.363576	1.37262	0.363576	1.22438	0.363576	1.82417	0.363576	1.70618	0.363576	1.32516	0.363576	2.76424	0.363576	1.43096	0.363576	2.2431
0.364522	2.55771	0.364522	1.60078	0.364522	1.39891	0.364522	1.77977	0.364522	1.66936	0.364522	1.51718	0.364522	2.78021	0.364522	1.26347	0.364522	2.01781
0.365468	2.54817	0.365468	1.50201	0.365468	1.71188	0.365468	1.84803	0.365468	1.65766	0.365468	1.34282	0.365468	2.58784	0.365468	1.17645	0.365468	1.706
0.366414	2.54627	0.366414	1.33474	0.366414	1.62592	0.366414	2.01783	0.366414	1.65669	0.366414	1.41195	0.366414	2.3361	0.366414	1.15846	0.366414	1.58267
0.36736	2.39311	0.36736	1.10261	0.36736	1.43926	0.36736	2.037	0.36736	1.65875	0.36736	1.49711	0.36736	2.2795	0.36736	1.11847	0.36736	1.4869
0.368307	2.30985	0.368307	1.08982	0.368307	1.26221	0.368307	1.80591	0.368307	1.72925	0.368307	1.54078	0.368307	2.24806	0.368307	0.884292	0.368307	1.48822
0.369253	2.24061	0.369253	1.04756	0.369253	1.29121	0.369253	1.51489	0.369253	1.72595	0.369253	1.43708	0.369253	2.46556	0.369253	0.692661	0.369253	1.40728
0.370199	2.31097	0.370199	1.07745	0.370199	1.48889	0.370199	1.53628	0.370199	1.72798	0.370199	1.35787	0.370199	2.28447	0.370199	0.523038	0.370199	1.25179
0.371145	2.22489	0.371145	0.976337	0.371145	1.67416	0.371145	1.68734	0.371145	1.66022	0.371145	1.43819	0.371145	2.31056	0.371145	0.583306	0.371145	1.24359
0.372091	2.19916	0.372091	0.972764	0.372091	1.66201	0.372091	1.64133	0.372091	1.66439	0.372091	1.69951	0.372091	2.19252	0.372091	0.607078	0.372091	1.3269
0.373037	2.03721	0.373037	0.984637	0.373037	1.66255	0.373037	1.50674	0.373037	1.66494	0.373037	1.62291	0.373037	2.50218	0.373037	0.60533	0.373037	1.33337
0.373983	2.03105	0.373983	1.06451	0.373983	1.47809	0.373983	1.33025	0.373983	1.65629	0.373983	1.56701	0.373983	2.34567	0.373983	0.581312	0.373983	1.21225
0.374929	1.86875	0.374929	1.13981	0.374929	1.43033	0.374929	1.37451	0.374929	1.56662	0.374929	1.54501	0.374929	2.1202	0.374929	0.657646	0.374929	0.843172
0.375875	1.80679	0.375875	1.22672	0.375875	1.47261	0.375875	1.42959	0.375875	1.34459	0.375875	1.59121	0.375875	1.89508	0.375875	0.6322	0.375875	0.761313
0.376821	1.74192	0.376821	1.48553	0.376821	1.47845	0.376821	1.61768	0.376821	1.18305	0.376821	1.54376	0.376821	1.94979	0.376821	0.835838	0.376821	0.934556
0.377767	1.75349	0.377767	1.76832	0.377767	1.54336	0.377767	1.67899	0.377767	1.10347	0.377767	1.30053	0.377767	2.00546	0.377767	0.894228	0.377767	1.2415
0.378713	1.77815	0.378713	1.96112	0.378713	1.49053	0.378713	1.7363	0.378713	1.15752	0.378713	1.13112	0.378713	1.94982	0.378713	1.02884	0.378713	1.36421
0.379659	1.6202	0.379659	1.90035	0.379659	1.5856	0.379659	1.80835	0.379659	1.15292	0.379659	1.13397	0.379659	1.82441	0.379659	0.957562	0.379659	1.29437
0.380605	1.50134	0.380605	1.74107	0.380605	1.38804	0.380605	1.91088	0.380605	1.15488	0.380605	1.12982	0.380605	1.82261	0.380605	1.1188	0.380605	1.21858
0.381552	1.23069	0.381552	1.50901	0.381552	1.30891	0.381552	1.82482	0.381552	1.03632	0.381552	1.04561	0.381552	1.72782	0.381552	1.31846	0.381552	1.28187
0.382498	1.15476	0.382498	1.46198	0.382498	1.18851	0.382498	1.54614	0.382498	1.10869	0.382498	1.04271	0.382498	1.44222	0.382498	1.6131	0.382498	1.27834
0.383444	1.09622	0.383444	1.38572	0.383444	1.43715	0.383444	1.3516	0.383444	1.13234	0.383444	0.951778	0.383444	1.39978	0.383444	1.5247	0.383444	1.39272
0.38439	1.216	0.38439	1.35455	0.38439	1.5501	0.38439	1.34708	0.38439	1.27399	0.38439	0.964783	0.38439	1.15964	0.38439	1.48379	0.38439	1.33633
0.385336	1.27019	0.385336	1.24469	0.385336	1.63156	0.385336	1.43954	0.385336	1.19277	0.385336	1.05719	0.385336	1.27512	0.385336	1.34399	0.385336	1.4332
0.386282	1.4491	0.386282	1.23929	0.386282	1.59335	0.386282	1.34712	0.386282	1.16268	0.386282	1.22343	0.386282	1.09168	0.386282	1.39963	0.386282	1.39621
0.387228	1.52261	0.387228	1.33705	0.387228	1.76049	0.387228	1.24354	0.387228	1.13164	0.387228	1.46996	0.387228	1.14389	0.387228	1.28851	0.387228	1.39184
0.388174	1.69883	0.388174	1.40438	0.388174	1.59084	0.388174	1.18512	0.388174	1.1268	0.388174	1.4848	0.388174	1.17564	0.388174	1.2975	0.388174	1.2539
0.38912	1.7236	0.38912	1.39371	0.38912	1.46482	0.38912	1.19775	0.38912	1.11169	0.38912	1.43511	0.38912	1.06651	0.38912	1.37853	0.38912	1.13931
0.390066	1.69154	0.390066	1.31314	0.390066	1.11586	0.390066	1.10141	0.390066	1.02214	0.390066	1.53019	0.390066	1.11937	0.390066	1.66718	0.390066	0.947805
0.391012	1.53791	0.391012	1.32033	0.391012	1.14515	0.391012	1.06196	0.391012	0.864878	0.391012	1.67849	0.391012	1.18707	0.391012	1.79959	0.391012	0.971951
0.391958	1.33712	0.391958	1.40179	0.391958	1.04783	0.391958	1.03359	0.391958	0.7862	0.391958	1.7371	0.391958	1.2901	0.391958	1.89338	0.391958	0.871636
0.392904	1.26589	0.392904	1.38013	0.392904	0.930905	0.392904	1.11901	0.392904	0.776996	0.392904	1.50737	0.392904	1.26093	0.392904	1.8884	0.392904	0.915572
0.393851	1.41015	0.393851	1.36953	0.393851	0.897888	0.393851	1.12094	0.393851	0.763474	0.393851	1.16309	0.393851	1.25073	0.393851	1.8665	0.393851	0.876397
0.394797	1.46852	0.394797	1.18478	0.394797	0.828891	0.394797	1.11148	0.394797	0.924919	0.394797	0.896985	0.394797	1.191	0.394797	1.68051	0.394797	0.934872
0.395743	1.54756	0.395743	1.16928	0.395743	0.735634	0.395743	1.03362	0.395743	1.01316	0.395743	0.687559	0.395743	1.04847	0.395743	1.37455	0.395743	1.14308
0.396689	1.54344	0.396689	1.061	0.396689	0.762434	0.396689	1.13958	0.396689	1.11197	0.396689	0.675952	0.396689	0.867299	0.396689	1.15999	0.396689	1.20939
0.397635	1.59097	0.397635	1.1304	0.397635	0.919675	0.397635	1.17183	0.397635	1.1259	0.397635	0.832778	0.397635	0.872783	0.397635	1.1572	0.397635	1.15974
0.398581	1.65187	0.398581	1.12993	0.398581	1.03608	0.398581	1.2573	0.398581	1.21332	0.398581	0.918445	0.398581	0.99233	0.398581	1.20398	0.398581	0.972015
0.399527	1.64865	0.399527	1.27891	0.399527	0.974036	0.399527	1.18701	0.399527	1.29659	0.399527	0.942291	0.399527	1.13824	0.399527	1.20837	0.399527	0.790284
0.400473	1.6222	0.400473	1.28506	0.400473	0.912601	0.400473	1.16682	0.400473	1.37726	0.400473	0.951374	0.400473	1.07172	0.400473	1.12865	0.400473	0.798526
0.401419	1.38986	0.401419	1.36969	0.401419	0.949687	0.401419	1.16393	0.401419	1.30298	0.401419	1.0196	0.401419	0.950252	0.401419	1.12155	0.401419	0.793005
0.402365	1.17199	0.402365	1.18447	0.402365	1.02932	0.402365	0.961083	0.402365	1.39503	0.402365	0.820291	0.402365	0.735001	0.402365	1.12813	0.402365	0.756866
0.403311	1.06517	0.403311	1.1479	0.403311	1.13224	0.403311	0.771009	0.403311	1.56605	0.403311	0.678401	0.403311	0.738038	0.403311	1.15903	0.403311	0.591612
0.404257	1.14319	0.404257	1.03407	0.404257	1.2	0.404257	0.601383	0.404257	1.73826	0.404257	0.696544	0.404257	0.778291	0.404257	1.19404	0.404257	0.653299
0.405203	1.25221	0.405203	1.03815	0.405203	1.2305	0.405203	0.712556	0.405203	1.82831	0.405203	0.904769	0.405203	0.735868	0.405203	1.19841	0.405203	0.648998
0.406149	1.25415	0.406149	1.04274	0.406149	1.23202	0.406149	0.731129	0.406149	1.75182	0.406149	1.06328	0.406149	0.795399	0.406149	1.17975	0.406149	0.720035
0.407096	1.18863	0.407096	1.03975	0.407096	1.23809	0.407096	0.827527	0.407096	1.7519	0.407096	0.960821	0.407096	0.762785	0.407096	1.18098	0.407096	0.473276
0.408042	1.24221	0.408042	1.10517	0.408042	1.16971	0.408042	0.786919	0.408042	1.8375	0.408042	1.04016	0.408042	0.812203	0.408042	1.28668	0.408042	0.419126
0.408988	1.27605	0.408988	1.14078	0.408988	1.09715	0.408988	0.784646	0.408988	1.78506	0.408988	1.04058	0.408988	0.742566	0.408988	1.37071	0.408988	0.407958
0.409934	1.34413	0.409934	1.34209	0.409934	0.944203	0.409934	0.928997	0.409934	1.75657	0.409934	1.14723	0.409934	0.70541	0.409934	1.50831	0.409934	0.675288
0.41088	1.25396	0.41088	1.47724	0.41088	0.861321	0.41088	1.03029	0.41088	1.76145	0.41088	1.13844	0.41088	0.714228	0.41088	1.57863	0.41088	0.926536
0.411826	1.22734	0.411826	1.56031	0.411826	0.784475	0.411826	1.27967	0.411826	1.72556	0.411826	1.13754	0.411826	0.731065	0.411826	1.65483	0.411826	1.03599
0.412772	1.22759	0.412772	1.48124	0.412772	0.783625	0.412772	1.20881	0.412772	1.79148	0.412772	1.13637	0.412772	0.735968	0.412772	1.68217	0.412772	1.04445
0.413718	1.22618	0.413718	1.48135	0.413718	0.783911	0.413718	1.37511	0.413718	1.73523	0.413718	1.21053	0.413718	0.810043	0.413718	1.68073	0.413718	1.04097
0.414664	1.3296	0.414664	1.40742	0.414664	0.779056	0.414664	1.37823	0.414664	1.79133	0.414664	1.27846	0.414664	0.907167	0.414664	1.68881	0.414664	1.1295
0.41561	1.40497	0.41561	1.43562	0.41561	0.951041	0.41561	1.52645	0.41561	1.90609	0.41561	1.19613	0.41561	0.905182	0.41561	1.69822	0.41561	1.10261
0.416556	1.48245	0.416556	1.33937	0.416556	0.885748	0.416556	1.44605	0.416556	1.85485	0.416556	1.14417	0.416556	0.722168	0.416556	1.64676	0.416556	1.22329
0.417502	1.4863	0.417502	1.34368	0.417502	1.07839	0.417502	1.45195	0.417502	1.81282	0.417502	1.04221	0.417502	0.606992	0.417502	1.57375	0.417502	1.32316
0.418448	1.48937	0.418448	1.30074	0.418448	1.15019	0.418448	1.38823	0.418448	1.66925	0.418448	1.19911	0.418448	0.615264	0.418448	1.49548	0.418448	1.38879
0.419395	1.48997	0.419395	1.30233	0.419395	1.45396	0.419395	1.39202	0.419395	1.78281	0.419395	1.25524	0.419395	0.655797	0.419395	1.47512	0.419395	1.3113
0.420341	1.56882	0.420341	1.31283	0.420341	1.45126	0.420341	1.34707	0.420341	1.87774	0.420341	1.36756	0.420341	0.6048	0.420341	1.55933	0.420341	1.31541
0.421287	1.65089	0.421287	1.25381	0.421287	1.38814	0.421287	1.34539	0.421287	1.92724	0.421287	1.30741	0.421287	0.928393	0.421287	1.69657	0.421287	1.46097
0.422233	1.73815	0.422233	1.20781	0.422233	1.17414	0.422233	1.34806	0.422233	1.85422	0.422233	1.26128	0.422233	0.981415	0.422233	1.85255	0.422233	1.52143
0.423179	1.7472	0.423179	1.17951	0.423179	1.16367	0.423179	1.39483	0.423179	1.85615	0.423179	1.18864	0.423179	0.994945	0.423179	1.94667	0.423179	1.38721
0.424125	1.75199	0.424125	1.25202	0.424125	1.04455	0.424125	1.46237	0.424125	1.8987	0.424125	1.3387	0.424125	0.77131	0.424125	1.97096	0.424125	1.25134
0.425071	1.75505	0.425071	1.31979	0.425071	1.03934	0.425071	1.5294	0.425071	1.94719	0.425071	1.32679	0.425071	0.783434	0.425071	1.99643	0.425071	1.27319
0.426017	1.83408	0.426017	1.49511	0.426017	0.815587	0.426017	1.59536	0.426017	1.77944	0.426017	1.39981	0.426017	0.948171	0.426017	2.07777	0.426017	1.48487
0.426963	1.8375	0.426963	1.58768	0.426963	0.751992	0.426963	1.59849	0.426963	1.61198	0.426963	1.24547	0.426963	0.985176	0.426963	2.07893	0.426963	1.55403
0.427909	1.72767	0.427909	1.68634	0.427909	0.73079	0.427909	1.59894	0.427909	1.43989	0.427909	1.24117	0.427909	0.98772	0.427909	2.03061	0.427909	1.48294
0.428855	1.651	0.428855	1.59931	0.428855	0.698204	0.428855	1.47702	0.428855	1.27598	0.428855	1.1908	0.428855	0.867404	0.428855	1.90657	0.428855	1.43442
0.429801	1.64944	0.429801	1.55253	0.429801	0.643731	0.429801	1.42386	0.429801	0.997884	0.429801	1.10578	0.429801	0.75154	0.429801	1.82297	0.429801	1.40076
0.430747	1.81847	0.430747	1.4912	0.430747	0.528632	0.430747	1.30327	0.430747	0.717024	0.430747	1.05575	0.430747	0.756671	0.430747	1.79167	0.430747	1.43175
0.431693	1.89223	0.431693	1.55212	0.431693	0.493851	0.431693	1.30168	0.431693	0.534447	0.431693	0.97726	0.431693	0.756302	0.431693	1.76046	0.431693	1.37055
0.43264	1.89134	0.43264	1.44346	0.43264	0.498708	0.43264	1.20736	0.43264	0.584404	0.43264	1.00761	0.43264	0.829619	0.43264	1.69276	0.43264	1.32499
0.433586	1.82556	0.433586	1.27601	0.433586	0.571393	0.433586	1.27549	0.433586	0.604064	0.433586	0.97467	0.433586	0.646682	0.433586	1.61616	0.433586	1.21616
0.434532	1.74103	0.434532	1.16546	0.434532	0.646709	0.434532	1.27284	0.434532	0.717712	0.434532	0.978497	0.434532	0.706054	0.434532	1.51807	0.434532	1.2077
0.435478	1.6251	0.435478	1.17953	0.435478	0.71637	0.435478	1.2189	0.435478	0.66683	0.435478	0.94393	0.435478	0.677556	0.435478	1.55854	0.435478	1.14625
0.436424	1.51364	0.436424	1.30333	0.436424	0.829994	0.436424	1.0274	0.436424	0.834513	0.436424	1.08007	0.436424	0.839624	0.436424	1.54445	0.436424	1.18773
0.43737	1.41391	0.43737	1.35407	0.43737	1.00978	0.43737	0.909043	0.43737	0.863921	0.43737	1.12876	0.43737	0.778097	0.43737	1.54147	0.43737	1.11398
0.438316	1.32977	0.438316	1.33647	0.438316	1.17825	0.438316	0.878624	0.438316	1.0444	0.438316	1.28988	0.438316	0.60358	0.438316	1.47391	0.438316	1.21712
0.439262	1.24412	0.439262	1.41665	0.439262	1.22705	0.439262	0.914055	0.439262	1.13394	0.439262	1.22952	0.439262	0.522412	0.439262	1.46075	0.439262	1.20659
0.440208	1.1507	0.440208	1.5829	0.440208	1.22854	0.440208	0.834192	0.440208	1.23471	0.440208	1.29224	0.440208	0.381198	0.440208	1.45394	0.440208	1.29915
0.441154	1.23154	0.441154	1.64875	0.441154	1.15012	0.441154	0.82971	0.441154	1.40156	0.441154	1.28651	0.441154	0.655118	0.441154	1.36489	0.441154	1.22814
0.4421	1.30514	0.4421	1.57219	0.4421	1.10239	0.4421	0.787069	0.4421	1.57655	0.4421	1.35853	0.4421	0.583484	0.4421	1.10053	0.4421	1.25136
0.443046	1.4655	0.443046	1.41948	0.443046	0.899231	0.443046	0.913629	0.443046	1.79621	0.443046	1.26319	0.443046	0.548049	0.443046	1.00803	0.443046	1.12285
0.443992	1.46359	0.443992	1.29924	0.443992	0.718024	0.443992	1.13902	0.443992	1.93388	0.443992	1.19873	0.443992	0.256355	0.443992	1.02634	0.443992	1.18145
0.444939	1.54918	0.444939	1.27694	0.444939	0.58835	0.444939	1.27552	0.444939	1.94941	0.444939	1.08447	0.444939	0.17335	0.444939	1.29069	0.444939	1.18184
0.445885	1.39139	0.445885	1.13601	0.445885	0.590073	0.445885	1.35513	0.445885	1.75263	0.445885	1.12765	0.445885	0.355653	0.445885	1.37081	0.445885	1.23014
0.446831	1.47381	0.446831	1.13108	0.446831	0.587602	0.446831	1.35753	0.446831	1.66843	0.446831	1.19115	0.446831	0.556228	0.446831	1.44249	0.446831	1.18609
0.447777	1.30313	0.447777	1.02328	0.447777	0.594594	0.447777	1.36577	0.447777	1.55815	0.447777	1.35822	0.447777	0.90912	0.447777	1.37878	0.447777	1.11665
0.448723	1.2907	0.448723	1.1521	0.448723	0.590555	0.448723	1.45319	0.448723	1.66781	0.448723	1.42743	0.448723	0.851678	0.448723	1.29966	0.448723	0.948764
0.449669	1.12566	0.449669	1.2841	0.449669	0.754498	0.449669	1.50392	0.449669	1.56289	0.449669	1.46143	0.449669	0.842466	0.449669	1.11165	0.449669	0.819446
0.450615	1.12707	0.450615	1.57427	0.450615	1.02719	0.450615	1.55571	0.450615	1.6286	0.450615	1.52348	0.450615	0.920931	0.450615	1.17008	0.450615	0.742143
0.451561	1.14227	0.451561	1.65307	0.451561	1.19532	0.451561	1.53492	0.451561	1.6188	0.451561	1.63242	0.451561	1.21796	0.451561	1.17075	0.451561	0.844056
0.452507	1.22059	0.452507	1.72795	0.452507	1.21762	0.452507	1.51999	0.452507	1.72375	0.452507	1.71623	0.452507	1.24643	0.452507	1.17738	0.452507	0.789341
0.453453	1.22449	0.453453	1.64816	0.453453	1.10306	0.453453	1.44479	0.453453	1.66409	0.453453	1.61957	0.453453	1.07873	0.453453	1.11019	0.453453	0.830226
0.454399	1.30211	0.454399	1.64966	0.454399	1.10498	0.454399	1.43888	0.454399	1.57986	0.454399	1.37445	0.454399	0.757538	0.454399	1.20049	0.454399	0.832896
0.455345	1.3179	0.455345	1.40596	0.455345	1.09998	0.455345	1.37211	0.455345	1.31935	0.455345	1.30036	0.455345	0.74258	0.455345	1.35403	0.455345	0.915908
0.456291	1.42412	0.456291	1.24266	0.456291	1.19096	0.456291	1.44425	0.456291	1.03135	0.456291	1.3344	0.456291	0.718431	0.456291	1.3996	0.456291	0.951558
0.457237	1.51631	0.457237	1.15363	0.457237	1.12068	0.457237	1.46187	0.457237	0.706098	0.457237	1.51446	0.457237	0.858423	0.457237	1.2278	0.457237	1.00184
0.458184	1.602	0.458184	1.34298	0.458184	1.13092	0.458184	1.53083	0.458184	0.726287	0.458184	1.51938	0.458184	0.967299	0.458184	1.10105	0.458184	0.998516
0.45913	1.67542	0.45913	1.34756	0.45913	1.04767	0.45913	1.54332	0.45913	0.835057	0.45913	1.51576	0.45913	1.034	0.45913	1.02029	0.45913	1.04253
0.460076	1.66985	0.460076	1.26923	0.460076	1.15465	0.460076	1.53574	0.460076	1.02438	0.460076	1.51724	0.460076	1.0364	0.460076	1.01568	0.460076	0.992129
0.461022	1.5778	0.461022	1.24844	0.461022	1.18919	0.461022	1.4386	0.461022	1.04934	0.461022	1.661	0.461022	1.24391	0.461022	1.01888	0.461022	0.975813
0.461968	1.49452	0.461968	1.24164	0.461968	1.22325	0.461968	1.41402	0.461968	1.02734	0.461968	1.71065	0.461968	1.49953	0.461968	1.01559	0.461968	0.809569
0.462914	1.41014	0.462914	1.31338	0.462914	1.15829	0.462914	1.23386	0.462914	0.990968	0.462914	1.75085	0.462914	1.44797	0.462914	1.1074	0.462914	0.892783
0.46386	1.32756	0.46386	1.13724	0.46386	1.39721	0.46386	1.26801	0.46386	1.03519	0.46386	1.64828	0.46386	1.26221	0.46386	1.24793	0.46386	1.08019
0.464806	1.23703	0.464806	1.03205	0.464806	1.63372	0.464806	1.30142	0.464806	1.05078	0.464806	1.56205	0.464806	1.15026	0.464806	1.35711	0.464806	1.3407
0.465752	1.23173	0.465752	0.950465	0.465752	1.94196	0.465752	1.49529	0.465752	1.15751	0.465752	1.55574	0.465752	1.27909	0.465752	1.52441	0.465752	1.39424
0.466698	1.23273	0.466698	1.02805	0.466698	1.70748	0.466698	1.59108	0.466698	1.08202	0.466698	1.47097	0.466698	1.28129	0.466698	1.60277	0.466698	1.39857
0.467644	1.22683	0.467644	1.0247	0.467644	1.46931	0.467644	1.5719	0.467644	1.08934	0.467644	1.46522	0.467644	1.14468	0.467644	1.76993	0.467644	1.32413
0.46859	1.14242	0.46859	1.00708	0.46859	1.23098	0.46859	1.57236	0.46859	1.08644	0.46859	1.30642	0.46859	1.14312	0.46859	1.68421	0.46859	1.15018
0.469536	1.17176	0.469536	0.926889	0.469536	1.03694	0.469536	1.63142	0.469536	1.09424	0.469536	1.26435	0.469536	0.942539	0.469536	1.61963	0.469536	0.873524
0.470482	1.21641	0.470482	1.14511	0.470482	0.817574	0.470482	1.58061	0.470482	0.995141	0.470482	1.32382	0.470482	0.890272	0.470482	1.54544	0.470482	0.657629
0.471429	1.26372	0.471429	1.26706	0.471429	0.602128	0.471429	1.65719	0.471429	0.9085	0.471429	1.43094	0.471429	0.69958	0.471429	1.64577	0.471429	0.556313
0.472375	1.26736	0.472375	1.52795	0.472375	0.574711	0.472375	1.50846	0.472375	0.760219	0.472375	1.47149	0.472375	0.708712	0.472375	1.63197	0.472375	0.465161
0.473321	1.26693	0.473321	1.50876	0.473321	0.582958	0.473321	1.58855	0.473321	0.71767	0.473321	1.47629	0.473321	0.643452	0.473321	1.55676	0.473321	0.466494
0.474267	1.32825	0.474267	1.52602	0.474267	0.584874	0.474267	1.59198	0.474267	0.780205	0.474267	1.44281	0.474267	0.723887	0.474267	1.48542	0.474267	0.4656
0.475213	1.19596	0.475213	1.38696	0.475213	0.583778	0.475213	1.58696	0.475213	1.02012	0.475213	1.39434	0.475213	0.732135	0.475213	1.73677	0.475213	0.562462
0.476159	0.875303	0.476159	1.31027	0.476159	0.794866	0.476159	1.47462	0.476159	1.31091	0.476159	1.19919	0.476159	0.992402	0.476159	1.9634	0.476159	0.674643
0.477105	0.556616	0.477105	1.12076	0.477105	0.874935	0.477105	1.46502	0.477105	1.50055	0.477105	1.01011	0.477105	1.08012	0.477105	2.02917	0.477105	0.865704
0.478051	0.426962	0.478051	1.08488	0.478051	0.956017	0.478051	1.2837	0.478051	1.55938	0.478051	0.974395	0.478051	1.26549	0.478051	1.94697	0.478051	1.04164
0.478997	0.417014	0.478997	1.04914	0.478997	1.00186	0.478997	1.37897	0.478997	1.62777	0.478997	0.937593	0.478997	1.23468	0.478997	1.94781	0.478997	1.2009
0.479943	0.341673	0.479943	1.11678	0.479943	1.1712	0.479943	1.33302	0.479943	1.62721	0.479943	1.00151	0.479943	1.22448	0.479943	2.03455	0.479943	1.20028
0.480889	0.204366	0.480889	1.0415	0.480889	1.34594	0.480889	1.43289	0.480889	1.57689	0.480889	0.920733	0.480889	1.32367	0.480889	2.11491	0.480889	1.19004
0.481835	0.207571	0.481835	0.971616	0.481835	1.39279	0.481835	1.47825	0.481835	1.46161	0.481835	0.897747	0.481835	1.24846	0.481835	2.14329	0.481835	1.01513
0.482781	0.367168	0.482781	0.859288	0.482781	1.21769	0.482781	1.54456	0.482781	1.52605	0.482781	0.959264	0.482781	1.01618	0.482781	2.24689	0.482781	0.655471
0.483728	0.682886	0.483728	0.822978	0.483728	1.22107	0.483728	1.60448	0.483728	1.47384	0.483728	1.01517	0.483728	0.579113	0.483728	2.2741	0.483728	0.501115
0.484674	0.871304	0.484674	0.793091	0.484674	1.16657	0.484674	1.65246	0.484674	1.42631	0.484674	1.09266	0.484674	0.332593	0.484674	2.20384	0.484674	0.418926
0.48562	0.957883	0.48562	0.794253	0.48562	1.27265	0.48562	1.53539	0.48562	1.25478	0.48562	1.10209	0.48562	0.388748	0.48562	2.0575	0.48562	0.690324
0.486566	1.02409	0.486566	0.847662	0.486566	1.04509	0.486566	1.57908	0.486566	1.30136	0.486566	1.10147	0.486566	0.584131	0.486566	2.04534	0.486566	0.739114
0.487512	1.13585	0.487512	0.79289	0.487512	0.821415	0.487512	1.4656	0.487512	1.34097	0.487512	1.2062	0.487512	0.559198	0.487512	2.02621	0.487512	0.756607
0.488458	1.13084	0.488458	0.786619	0.488458	0.717927	0.488458	1.4511	0.488458	1.44052	0.488458	1.25961	0.488458	0.470631	0.488458	1.81201	0.488458	0.659985
0.489404	0.95326	0.489404	0.59093	0.489404	0.758339	0.489404	1.33553	0.489404	1.32082	0.489404	1.30039	0.489404	0.404588	0.489404	1.48875	0.489404	0.409146
0.49035	0.839669	0.49035	0.5734	0.49035	0.909736	0.49035	1.26935	0.49035	1.27611	0.49035	1.29932	0.49035	0.55218	0.49035	1.2343	0.49035	0.403283
0.491296	0.778111	0.491296	0.508184	0.491296	1.09458	0.491296	1.15277	0.491296	1.17915	0.491296	1.23035	0.491296	0.845885	0.491296	1.39093	0.491296	0.423159
0.492242	0.820027	0.492242	0.575127	0.492242	1.28197	0.492242	1.13706	0.492242	1.24943	0.492242	1.29029	0.492242	1.01483	0.492242	1.52719	0.492242	0.617924
0.493188	0.806004	0.493188	0.572758	0.493188	1.19196	0.493188	1.14349	0.493188	1.24974	0.493188	1.36934	0.493188	1.16728	0.493188	1.60595	0.493188	0.7355
0.494134	0.814926	0.494134	0.493627	0.494134	1.26799	0.494134	1.24485	0.494134	1.22315	0.494134	1.44046	0.494134	1.14175	0.494134	1.46575	0.494134	0.784297
0.49508	0.750358	0.49508	0.50438	0.49508	1.1872	0.49508	1.11947	0.49508	1.07161	0.49508	1.35826	0.49508	1.22256	0.49508	1.21533	0.49508	0.783736
0.496026	0.764333	0.496026	0.510367	0.496026	1.25721	0.496026	0.989605	0.496026	1.05878	0.496026	1.09662	0.496026	1.00988	0.496026	1.26357	0.496026	0.656843
0.496973	0.853982	0.496973	0.621882	0.496973	0.729818	0.496973	0.837285	0.496973	1.12006	0.496973	0.924923	0.496973	1.18899	0.496973	1.39654	0.496973	0.795516
0.497919	1.01891	0.497919	0.642281	0.497919	0.439601	0.497919	1.01611	0.497919	1.29832	0.497919	0.841725	0.497919	1.00516	0.497919	1.4752	0.497919	0.959218
0.498865	1.11384	0.498865	0.668297	0.498865	0.164303	0.498865	1.02939	0.498865	1.3504	0.498865	0.860181	0.498865	1.08632	0.498865	1.23936	0.498865	1.16019
0.499811	0.949891	0.499811	0.778809	0.499811	0.334508	0.499811	1.11009	0.499811	1.37265	0.499811	0.772694	0.499811	0.864491	0.499811	1.07264	0.499811	1.13234
0.500757	0.945594	0.500757	0.772325	0.500757	0.335474	0.500757	0.967119	0.500757	1.33328	0.500757	0.695846	0.500757	0.927899	0.500757	1.15281	0.500757	1.13813
0.501703	0.849453	0.501703	0.699439	0.501703	0.336801	0.501703	1.04589	0.501703	1.21096	0.501703	0.608744	0.501703	0.875746	0.501703	1.48226	0.501703	1.19045
0.502649	0.835861	0.502649	0.548235	0.502649	0.174238	0.502649	0.962616	0.502649	1.05543	0.502649	0.490951	0.502649	0.950959	0.502649	1.5218	0.502649	1.01393
0.503595	0.735741	0.503595	0.654199	0.503595	0.292211	0.503595	1.03242	0.503595	0.93411	0.503595	0.56768	0.503595	0.82114	0.503595	1.48137	0.503595	0.857405
0.504541	0.775417	0.504541	0.760522	0.504541	0.417175	0.504541	1.03179	0.504541	1.13435	0.504541	0.659139	0.504541	0.889266	0.504541	1.34908	0.504541	0.73611
0.505487	0.810094	0.505487	0.83227	0.505487	0.608462	0.505487	1.10815	0.505487	1.27294	0.505487	0.872771	0.505487	0.853	0.505487	1.53236	0.505487	0.81037
0.506433	0.763943	0.506433	0.898887	0.506433	0.61115	0.506433	1.02976	0.506433	1.14299	0.506433	0.918352	0.506433	1.0316	0.506433	1.63801	0.506433	0.811906
0.507379	0.704425	0.507379	0.858408	0.507379	0.615902	0.507379	1.10813	0.507379	0.99196	0.507379	0.91692	0.507379	1.02952	0.507379	1.66232	0.507379	0.807751
0.508325	0.792542	0.508325	0.812442	0.508325	0.615852	0.508325	1.12359	0.508325	0.834878	0.508325	1.00099	0.508325	0.93885	0.508325	1.47548	0.508325	0.810023
0.509272	0.714646	0.509272	0.43364	0.509272	0.5979	0.509272	1.32018	0.509272	0.84018	0.509272	0.690118	0.509272	0.758581	0.509272	1.40006	0.509272	0.804666
0.510218	0.72202	0.510218	0.539935	0.510218	0.578208	0.510218	1.45085	0.510218	0.854347	0.510218	0.598756	0.510218	0.693763	0.510218	1.37323	0.510218	0.807935
0.511164	0.676521	0.511164	0.65727	0.511164	0.771534	0.511164	1.54083	0.511164	0.89858	0.511164	0.49766	0.511164	0.630583	0.511164	1.40099	0.511164	0.68771
0.51211	0.858974	0.51211	0.93902	0.51211	0.959278	0.51211	1.63513	0.51211	1.02743	0.51211	0.759183	0.51211	0.784997	0.51211	1.34073	0.51211	0.685938
0.513056	0.858663	0.513056	1.04755	0.513056	1.17551	0.513056	1.63999	0.513056	1.1525	0.513056	0.754317	0.513056	0.693656	0.513056	1.18573	0.513056	0.649658
0.514002	0.9635	0.514002	1.05079	0.514002	1.1844	0.514002	1.59784	0.514002	1.08919	0.514002	0.792979	0.514002	0.673398	0.514002	1.03718	0.514002	0.692047
0.514948	0.974047	0.514948	1.13145	0.514948	1.22216	0.514948	1.52873	0.514948	1.197	0.514948	0.848515	0.514948	0.529132	0.514948	0.919298	0.514948	0.852539
0.515894	1.07367	0.515894	0.976841	0.515894	1.21488	0.515894	1.39441	0.515894	1.04395	0.515894	0.790606	0.515894	0.479388	0.515894	0.664216	0.515894	1.13538
0.51684	0.981703	0.51684	1.15172	0.51684	1.12727	0.51684	1.38304	0.51684	1.12412	0.51684	0.762993	0.51684	0.56957	0.51684	0.72352	0.51684	1.36057
0.517786	0.857325	0.517786	1.19226	0.517786	0.819434	0.517786	1.26085	0.517786	1.11878	0.517786	0.75412	0.517786	0.650695	0.517786	0.809519	0.517786	1.44764
0.518732	0.715052	0.518732	1.3678	0.518732	0.777915	0.518732	1.22591	0.518732	1.14051	0.518732	0.943432	0.518732	1.01721	0.518732	1.08874	0.518732	1.33339
0.519678	0.797029	0.519678	1.3149	0.519678	0.668227	0.519678	1.22195	0.519678	1.10964	0.519678	0.953514	0.519678	1.01951	0.519678	1.02871	0.519678	1.37325
0.520624	0.852508	0.520624	1.28917	0.520624	0.669492	0.520624	1.19679	0.520624	1.10993	0.520624	0.889085	0.520624	1.01886	0.520624	1.03791	0.520624	1.32886
0.52157	0.981383	0.52157	1.34615	0.52157	0.486626	0.52157	1.11462	0.52157	1.04808	0.52157	0.891354	0.52157	0.853548	0.52157	1.04256	0.52157	1.24514
0.522517	0.817745	0.522517	1.22008	0.522517	0.448122	0.522517	0.960124	0.522517	0.970461	0.522517	0.960106	0.522517	0.876963	0.522517	1.16198	0.522517	1.05512
0.523463	0.924475	0.523463	1.10084	0.523463	0.636461	0.523463	0.964362	0.523463	0.752842	0.523463	0.975961	0.523463	0.793111	0.523463	1.31464	0.523463	1.01678
0.524409	0.929265	0.524409	0.799831	0.524409	0.828545	0.524409	1.00967	0.524409	0.60071	0.524409	0.929412	0.524409	0.703608	0.524409	1.47234	0.524409	1.01776
0.525355	1.01489	0.525355	0.583597	0.525355	1.02279	0.525355	1.12742	0.525355	0.527382	0.525355	0.842769	0.525355	0.646651	0.525355	1.63282	0.525355	1.13272
0.526301	0.961536	0.526301	0.586974	0.526301	1.00708	0.526301	1.11488	0.526301	0.550667	0.526301	0.843876	0.526301	0.65567	0.526301	1.63631	0.526301	1.13573
0.527247	1.0019	0.527247	0.651865	0.527247	1.00964	0.527247	1.01957	0.527247	0.572212	0.527247	0.844056	0.527247	0.658917	0.527247	1.61654	0.527247	1.22167
0.528193	0.929495	0.528193	0.732377	0.528193	0.994088	0.528193	1.01889	0.528193	0.575385	0.528193	0.922555	0.528193	0.611036	0.528193	1.55138	0.528193	1.13673
0.529139	0.614867	0.529139	0.593324	0.529139	1.08988	0.529139	0.871094	0.529139	0.652969	0.529139	0.918634	0.529139	0.40761	0.529139	1.29215	0.529139	1.03972
0.530085	0.503129	0.530085	0.596572	0.530085	1.11542	0.530085	0.874443	0.530085	0.785558	0.530085	0.814477	0.530085	0.46862	0.530085	1.06809	0.530085	0.859085
0.531031	0.644116	0.531031	0.689638	0.531031	1.10754	0.531031	0.794144	0.531031	1.00165	0.531031	0.644672	0.531031	0.524842	0.531031	0.851979	0.531031	0.888288
0.531977	0.855697	0.531977	0.842099	0.531977	1.14276	0.531977	0.882214	0.531977	1.13013	0.531977	0.574073	0.531977	0.733135	0.531977	0.79746	0.531977	0.899395
0.532923	0.960958	0.532923	0.864353	0.532923	1.15364	0.532923	0.987814	0.532923	1.17379	0.532923	0.587129	0.532923	0.798365	0.532923	0.872253	0.532923	0.908081
0.533869	0.974238	0.533869	0.880534	0.533869	1.14848	0.533869	1.13121	0.533869	1.2273	0.533869	0.60237	0.533869	0.797282	0.533869	0.78929	0.533869	0.876333
0.534816	1.1174	0.534816	0.889924	0.534816	0.957604	0.534816	1.16453	0.534816	1.23423	0.534816	0.582997	0.534816	0.78963	0.534816	0.789503	0.534816	0.907534
0.535762	0.913744	0.535762	0.878606	0.535762	0.672302	0.535762	1.02842	0.535762	1.26606	0.535762	0.592883	0.535762	0.672727	0.535762	0.611353	0.535762	0.818702
0.536708	0.816884	0.536708	0.878796	0.536708	0.605549	0.536708	0.676427	0.536708	1.18919	0.536708	0.565554	0.536708	0.433129	0.536708	0.681055	0.536708	0.742332
0.537654	0.654229	0.537654	0.887417	0.537654	0.848176	0.537654	0.520648	0.537654	1.15271	0.537654	0.550097	0.537654	0.474828	0.537654	0.753505	0.537654	0.744282
0.5386	0.740882	0.5386	0.899483	0.5386	1.24024	0.5386	0.444094	0.5386	1.12967	0.5386	0.548878	0.5386	0.473337	0.5386	0.84744	0.5386	0.809835
0.539546	0.683863	0.539546	0.929139	0.539546	1.53687	0.539546	0.629031	0.539546	1.13336	0.539546	0.548268	0.539546	0.759592	0.539546	0.770462	0.539546	0.861872
0.540492	0.704362	0.540492	0.925589	0.540492	1.5275	0.540492	0.712533	0.540492	1.17249	0.540492	0.579148	0.540492	0.757874	0.540492	0.669211	0.540492	0.801211
0.541438	0.646544	0.541438	0.922478	0.541438	1.41851	0.541438	0.808282	0.541438	1.19693	0.541438	0.566569	0.541438	0.732984	0.541438	0.765232	0.541438	0.803198
0.542384	0.635773	0.542384	0.851916	0.542384	1.05823	0.542384	0.712782	0.542384	1.15657	0.542384	0.577073	0.542384	0.56141	0.542384	0.809956	0.542384	0.680841
0.54333	0.713414	0.54333	0.768561	0.54333	0.703379	0.54333	0.545587	0.54333	1.11506	0.54333	0.633533	0.54333	0.40046	0.54333	0.91143	0.54333	0.666282
0.544276	0.867304	0.544276	0.763234	0.544276	0.51352	0.544276	0.347805	0.544276	0.974297	0.544276	0.714167	0.544276	0.410753	0.544276	0.833091	0.544276	0.589278
0.545222	1.03778	0.545222	0.872002	0.545222	0.568328	0.545222	0.251872	0.545222	0.860159	0.545222	0.800035	0.545222	0.531512	0.545222	0.738103	0.545222	0.65298
0.546168	1.13836	0.546168	0.982482	0.546168	0.734593	0.546168	0.279386	0.546168	0.716793	0.546168	0.81478	0.546168	0.698843	0.546168	0.667571	0.546168	0.593149
0.547114	1.15947	0.547114	1.01294	0.547114	0.778487	0.547114	0.328275	0.547114	0.776931	0.547114	0.873801	0.547114	0.719098	0.547114	0.694632	0.547114	0.611736
0.548061	1.1451	0.548061	0.935406	0.548061	0.836523	0.548061	0.517786	0.548061	0.744315	0.548061	0.888464	0.548061	0.780644	0.548061	0.755351	0.548061	0.608138
0.549007	1.10678	0.549007	0.821505	0.549007	0.672774	0.549007	0.737151	0.549007	0.790479	0.549007	0.938855	0.549007	0.628632	0.549007	0.864212	0.549007	0.624298
0.549953	0.846166	0.549953	0.678405	0.549953	0.733136	0.549953	1.17926	0.549953	0.649982	0.549953	0.992298	0.549953	0.493987	0.549953	0.749282	0.549953	0.5149
0.550899	0.616977	0.550899	0.520413	0.550899	0.635187	0.550899	1.60729	0.550899	0.64245	0.550899	1.07795	0.550899	0.241823	0.550899	0.981547	0.550899	0.583467
0.551845	0.469212	0.551845	0.445001	0.551845	0.756063	0.551845	1.86856	0.551845	0.555254	0.551845	1.12913	0.551845	0.155509	0.551845	1.10362	0.551845	0.570578
0.552791	0.47685	0.552791	0.458623	0.552791	0.660265	0.552791	1.89095	0.552791	0.550463	0.552791	1.14532	0.552791	0.105443	0.552791	1.27682	0.552791	0.739945
0.553737	0.450165	0.553737	0.57236	0.553737	0.708037	0.553737	1.77532	0.553737	0.679062	0.553737	1.07261	0.553737	0.205653	0.553737	1.28669	0.553737	0.660393
0.554683	0.3804	0.554683	0.632326	0.554683	0.755299	0.554683	1.61399	0.554683	0.676004	0.554683	1.02709	0.554683	0.383511	0.554683	1.24227	0.554683	0.750845
0.555629	0.377241	0.555629	0.714249	0.555629	0.739601	0.555629	1.38556	0.555629	0.592324	0.555629	0.955719	0.555629	0.677776	0.555629	1.24662	0.555629	0.695303
0.556575	0.440931	0.556575	0.602277	0.556575	0.59966	0.556575	0.928118	0.556575	0.296304	0.556575	0.841897	0.556575	0.934449	0.556575	1.16492	0.556575	0.826612
0.557521	0.323097	0.557521	0.674898	0.557521	0.85877	0.557521	0.766257	0.557521	0.321756	0.557521	0.607501	0.557521	1.23355	0.557521	1.13846	0.557521	0.934013
0.558467	0.26932	0.558467	0.592553	0.558467	0.975461	0.558467	0.621599	0.558467	0.471331	0.558467	0.469008	0.558467	1.48496	0.558467	1.04776	0.558467	1.115
0.559413	0.195398	0.559413	0.650161	0.559413	1.36959	0.559413	0.714285	0.559413	0.704219	0.559413	0.522424	0.559413	1.55693	0.559413	0.96066	0.559413	1.18446
0.56036	0.271684	0.56036	0.650814	0.56036	1.07809	0.56036	0.755865	0.56036	0.749317	0.56036	0.619063	0.56036	1.61158	0.56036	0.871583	0.56036	1.18608
0.561306	0.284255	0.561306	0.655462	0.561306	1.27992	0.561306	0.761902	0.561306	0.751171	0.561306	0.620595	0.561306	1.5193	0.561306	0.980025	0.561306	1.11359
0.562252	0.20854	0.562252	0.666238	0.562252	1.07845	0.562252	0.864347	0.562252	0.744103	0.562252	0.501307	0.562252	1.4891	0.562252	1.13859	0.562252	1.04262
0.563198	0.287577	0.563198	0.856124	0.563198	1.22162	0.563198	0.682588	0.563198	0.505284	0.563198	0.586969	0.563198	1.30738	0.563198	1.25965	0.563198	0.83059
0.564144	0.637892	0.564144	1.17882	0.564144	0.810895	0.564144	0.656657	0.564144	0.455819	0.564144	0.778525	0.564144	1.12374	0.564144	1.16162	0.564144	0.528327
0.56509	0.902742	0.56509	1.55548	0.56509	0.835899	0.56509	0.613499	0.56509	0.459678	0.56509	1.21395	0.56509	0.919422	0.56509	1.06052	0.56509	0.223414
0.566036	1.00082	0.566036	1.61119	0.566036	0.605333	0.566036	0.751653	0.566036	0.696208	0.566036	1.42405	0.566036	0.835156	0.566036	0.996013	0.566036	0.0627404
0.566982	0.842244	0.566982	1.60998	0.566982	0.93195	0.566982	0.831867	0.566982	0.744865	0.566982	1.46132	0.566982	0.753059	0.566982	1.17382	0.566982	0.0617507
0.567928	0.999543	0.567928	1.48613	0.567928	0.740377	0.567928	0.833188	0.567928	0.745594	0.567928	1.53264	0.567928	0.8049	0.567928	1.17325	0.567928	0.0642722
0.568874	1.08921	0.568874	1.30149	0.568874	0.945162	0.568874	0.836495	0.568874	0.744502	0.568874	1.51195	0.568874	0.708573	0.568874	1.09383	0.568874	0.0685747
0.56982	0.999591	0.56982	0.871582	0.56982	1.05002	0.56982	0.919039	0.56982	0.697714	0.56982	1.55202	0.56982	0.595098	0.56982	0.625153	0.56982	0.255799
0.570766	0.830638	0.570766	0.677752			0.570766	0.921185	0.570766	0.779233	0.570766	1.37873	0.570766	0.425423	0.570766	0.383701	0.570766	0.500698
0.571712	0.798893	0.571712	0.66928			0.571712	0.92714	0.571712	0.801863	0.571712	1.32321	0.571712	0.432447	0.571712	0.222666	0.571712	0.804623
0.572658	0.931348	0.572658	0.841412			0.572658	0.927064	0.572658	0.867806	0.572658	1.31515	0.572658	0.462056	0.572658	0.311429	0.572658	0.920101
0.573605	0.989666	0.573605	0.909034			0.573605	0.926653	0.573605	0.806545	0.573605	1.3077	0.573605	0.448544	0.573605	0.391951	0.573605	0.921294
0.574551	0.868959	0.574551	0.796517			0.574551	1.00374	0.574551	0.806284	0.574551	1.26666	0.574551	0.529269	0.574551	0.389942	0.574551	0.915842
0.575497	0.793827	0.575497	0.740962			0.575497	0.930517	0.575497	0.801904	0.575497	1.21309	0.575497	0.518965	0.575497	0.547693	0.575497	0.916838
0.576443	0.734933	0.576443	0.498696			0.576443	0.956511	0.576443	0.736894	0.576443	0.782419	0.576443	0.784456	0.576443	0.558863	0.576443	0.970988
0.577389	0.882017	0.577389	0.478631			0.577389	0.932555	0.577389	0.730925	0.577389	0.776372	0.577389	0.844138	0.577389	0.718528	0.577389	0.909634
0.578335	1.06036	0.578335	0.543282			0.578335	1.04896	0.578335	0.789576	0.578335	0.745817	0.578335	0.946773	0.578335	0.72044	0.578335	0.769471
0.579281	1.22525	0.579281	0.725185			0.579281	1.15331	0.579281	0.908853	0.579281	1.08544	0.579281	0.764758	0.579281	0.785557	0.579281	0.717506
0.580227	1.22496	0.580227	0.817737			0.580227	1.23111	0.580227	0.966897	0.580227	1.07954	0.580227	0.643666	0.580227	0.785402	0.580227	0.711085
0.581173	1.15309	0.581173	0.821388			0.581173	1.22692	0.581173	1.11589	0.581173	1.07445	0.581173	0.57892	0.581173	0.784116	0.581173	0.796619
0.582119	1.10476	0.582119	0.825249			0.582119	1.21672	0.582119	1.19733	0.582119	1.06931	0.582119	0.743939	0.582119	0.845555	0.582119	0.740023
0.583065	1.03152	0.583065	0.634374			0.583065	0.980706	0.583065	1.29838	0.583065	0.884599	0.583065	0.91644	0.583065	0.783192	0.583065	0.742138
0.584011	1.11275	0.584011	0.569385			0.584011	0.594349	0.584011	1.29647	0.584011	0.612653	0.584011	1.17188	0.584011	0.70922	0.584011	0.875909
0.584957	1.19057	0.584957	0.61417			0.584957	0.287322	0.584957	1.3655	0.584957	0.56721	0.584957	1.20175	0.584957	0.568185	0.584957	1.10626
0.585904	1.26889	0.585904	0.774216			0.585904	0.282707	0.585904	1.41258	0.585904	0.59594	0.585904	1.22941	0.585904	0.570631	0.585904	1.23061
0.58685	1.03984	0.58685	0.772157			0.58685	0.457084	0.58685	1.40682	0.58685	0.704683	0.58685	1.23142	0.58685	0.567492	0.58685	1.23383
0.587796	0.845083	0.587796	0.711585			0.587796	0.542323	0.587796	1.24571	0.587796	0.653835	0.587796	1.2338	0.587796	0.569309	0.587796	1.17122
0.588742	0.692043	0.588742	0.717723			0.588742	0.548696	0.588742	1.15855	0.588742	0.704308	0.588742	1.08482	0.588742	0.562168	0.588742	1.18939
0.589688	0.726544	0.589688	0.721174			0.589688	0.452392	0.589688	1.02973	0.589688	0.714795	0.589688	1.04207	0.589688	0.471916	0.589688	1.14946
0.590634	0.655862	0.590634	0.600211			0.590634	0.529698	0.590634	0.986164	0.590634	0.751742	0.590634	1.09276	0.590634	0.546544	0.590634	1.04172
0.59158	0.585461	0.59158	0.444033			0.59158	0.607016	0.59158	0.923514	0.59158	0.713514	0.59158	1.22999	0.59158	0.673007	0.59158	0.912993
0.592526	0.53866	0.592526	0.336946			0.592526	0.776877	0.592526	0.854373	0.592526	0.722654	0.592526	1.30621	0.592526	0.83899	0.592526	0.765807
0.593472	0.543217	0.593472	0.335881			0.593472	0.860077	0.593472	0.914312	0.593472	0.690455	0.593472	1.24453	0.593472	0.842545	0.593472	0.758918
0.594418	0.599409	0.594418	0.366932			0.594418	0.940935	0.594418	0.914206	0.594418	0.847787	0.594418	1.29726	0.594418	0.780603	0.594418	0.755191
0.595364	0.598655	0.595364	0.465737			0.595364	1.02127	0.595364	0.914185	0.595364	1.00619	0.595364	1.18317	0.595364	0.8417	0.595364	0.807161
0.59631	0.584121	0.59631	0.630993			0.59631	1.19497	0.59631	0.865164	0.59631	1.29771	0.59631	1.01731	0.59631	0.841891	0.59631	0.80078
0.597256	0.578398	0.597256	0.966507			0.597256	1.34871	0.597256	0.885657	0.597256	1.47495	0.597256	0.839134	0.597256	0.855418	0.597256	0.934654
0.598202	0.574681	0.598202	1.23694			0.598202	1.47203	0.598202	1.01673	0.598202	1.65443	0.598202	0.699038	0.598202	0.82363	0.598202	0.993494
0.599149	0.658802	0.599149	1.48811			0.599149	1.44998	0.599149	1.07231	0.599149	1.6484	0.599149	0.826234	0.599149	0.88911	0.599149	1.1779
