# Supplementary material for: Spontaneous shock waves in pulse-stimulated flocks of Quincke rollers
Source: Nat Commun. 2023 Nov 3;14:7050. doi: 10.1038/s41467-023-42633-4 (PMC10624688; doi:10.1038/s41467-023-42633-4)
Supplement: Supplementary file 14 — Source Data [file 41467_2023_42633_MOESM14_ESM.zip › Source_Data_Fig. 3F-t-phi.xlsx]

## Sheet: x
t	phi
0.00217597	0.120234
0.00879849	0.120234
0.015421	0.121289
0.0220435	0.121289
0.028666	0.122344
0.0352886	0.122344
0.0419111	0.123398
0.0485336	0.123398
0.0551561	0.122344
0.0617786	0.122344
0.0684011	0.121289
0.0750237	0.120234
0.0816462	0.11918
0.0882687	0.120234
0.0948912	0.118125
0.101514	0.118125
0.108136	0.11707
0.114759	0.11707
0.121381	0.116016
0.128004	0.116016
0.134626	0.116016
0.141249	0.113906
0.147871	0.111797
0.154494	0.109687
0.161116	0.109687
0.167739	0.109687
0.174361	0.109687
0.180984	0.112852
0.187606	0.11707
0.194229	0.126562
0.200851	0.142383
0.207474	0.161367
0.214096	0.183516
0.220719	0.199336
0.227342	0.210938
0.233964	0.221484
0.240587	0.227813
0.247209	0.224648
0.253832	0.213047
0.260454	0.196172
0.267077	0.180352
0.273699	0.166641
0.280322	0.156094
0.286944	0.145547
0.293567	0.137109
0.300189	0.130781
0.306812	0.124453
0.313434	0.118125
0.320057	0.113906
0.326679	0.108633
0.333302	0.106523
0.339924	0.104414
0.346547	0.103359
0.353169	0.102305
0.359792	0.10125
0.366414	0.10125
0.373037	0.10125
0.379659	0.103359
0.386282	0.104414
0.392904	0.106523
0.399527	0.108633
0.406149	0.112852
0.412772	0.11707
0.419395	0.120234
0.426017	0.123398
0.43264	0.125508
0.439262	0.128672
0.445885	0.132891
0.452507	0.136055
0.45913	0.137109
0.465752	0.139219
0.472375	0.141328
0.478997	0.142383
0.48562	0.145547
0.492242	0.144492
0.498865	0.146602
0.505487	0.145547
0.51211	0.145547
0.518732	0.145547
0.525355	0.144492
0.531977	0.142383
0.5386	0.142383
0.545222	0.140273
0.551845	0.139219
0.558467	0.140273
0.56509	0.138164
0.571712	0.136055
0.578335	0.133945
0.584957	0.133945
0.59158	0.130781
0.598202	0.129727
