# Supplementary material for: Spontaneous shock waves in pulse-stimulated flocks of Quincke rollers
Source: Nat Commun. 2023 Nov 3;14:7050. doi: 10.1038/s41467-023-42633-4 (PMC10624688; doi:10.1038/s41467-023-42633-4)
Supplement: Supplementary file 14 — Source Data [file 41467_2023_42633_MOESM14_ESM.zip › Source_Data_Figure_4F.xlsx]

## Sheet: Figure 4F and 4G
Figure 4 F
#sim time	speed u
0	0.0116753
0.399	0.0110772
0.8	0.0106147
1.199	0.0103232
1.599	0.0102591
2	0.0105103
2.399	0.0112128
2.8	0.0125746
3.199	0.014907
3.599	0.0186773
4	0.0245691
4.399	0.033566
4.8	0.0470231
5.199	0.0666867
5.599	0.0945416
6	0.132365
6.399	0.181021
6.8	0.239849
7.199	0.306578
7.599	0.377763
8	0.449383
8.399	0.517297
8.8	0.577554
9.199	0.626684
9.599	0.662107
10	0.682622
10.399	0.688728
10.8	0.682397
11.199	0.666332
11.599	0.643151
12	0.614965
12.399	0.583341
12.8	0.549443
13.199	0.514169
13.599	0.478247
14	0.442289
14.399	0.406814
14.8	0.372261
15.199	0.338993
15.599	0.307293
16	0.277377
16.399	0.249388
16.8	0.223413
17.199	0.19948
17.599	0.177574
18	0.157642
18.399	0.139604
18.8	0.123358
19.199	0.108788
19.599	0.095772
20	0.0841838
20.399	0.0738977
20.8	0.0647909
21.199	0.0567481
21.599	0.0496597
22	0.0434229
22.399	0.0379451
22.8	0.0331406
23.199	0.0289319
23.599	0.0252491
24	0.0220286
24.399	0.0192154
24.8	0.016759
25.199	0.0146161
25.599	0.0127479
26	0.0111201
26.399	0.00970191
26.8	0.00846719
27.199	0.00739278
27.599	0.00645812
28	0.00564485
28.399	0.00493745
28.8	0.00432278
29.199	0.00378894
29.599	0.00332519
30	0.00292202
30.399	0.00257279
30.8	0.00226922
31.199	0.0020064
31.599	0.00177927
32	0.00158261
32.399	0.00141254
32.8	0.00126572
33.199	0.00113931
33.599	0.00103065
34	0.000937676
34.399	0.000858289
34.8	0.000791183
35.199	0.000733912
35.599	0.000685066
36	0.000643597
36.399	0.000608786
36.8	0.000580109
