# Supplementary material for: Spontaneous shock waves in pulse-stimulated flocks of Quincke rollers
Source: Nat Commun. 2023 Nov 3;14:7050. doi: 10.1038/s41467-023-42633-4 (PMC10624688; doi:10.1038/s41467-023-42633-4)
Supplement: Supplementary file 14 — Source Data [file 41467_2023_42633_MOESM14_ESM.zip › Source_Data_Figure_4G.xlsx]

## Sheet: Figure 4F and 4G
Figure 4 G
#sim time	density rho
0	0.722259
0.399	0.722075
0.8	0.721996
1.199	0.722061
1.599	0.722326
2	0.722883
2.399	0.723875
2.8	0.725516
3.199	0.72816
3.599	0.732364
4	0.739053
4.399	0.749798
4.8	0.767332
5.199	0.796318
5.599	0.84393
6	0.918979
6.399	1.02838
6.8	1.1725
7.199	1.3433
7.599	1.52661
8	1.70615
8.399	1.86643
8.8	1.99387
9.199	2.07697
9.599	2.10708
10	2.08072
10.399	2.00241
10.8	1.88515
11.199	1.74632
11.599	1.60189
12	1.46294
12.399	1.3355
12.8	1.22196
13.199	1.12256
13.599	1.03648
14	0.962393
14.399	0.898874
14.8	0.844525
15.199	0.798057
15.599	0.758336
16	0.72437
16.399	0.695304
16.8	0.670411
17.199	0.64907
17.599	0.630755
18	0.615022
18.399	0.601494
18.8	0.589851
19.199	0.579822
19.599	0.571177
20	0.563718
20.399	0.557281
20.8	0.551723
21.199	0.546921
21.599	0.542771
22	0.539184
22.399	0.536081
22.8	0.5334
23.199	0.531082
23.599	0.529077
24	0.527342
24.399	0.525843
24.8	0.524547
25.199	0.523429
25.599	0.522465
26	0.521632
26.399	0.520915
26.8	0.520296
27.199	0.519765
27.599	0.51931
28	0.51892
28.399	0.518588
28.8	0.518303
29.199	0.518063
29.599	0.517858
30	0.517685
30.399	0.517541
30.8	0.51742
31.199	0.517321
31.599	0.51724
32	0.517178
32.399	0.517126
32.8	0.517086
33.199	0.51706
33.599	0.517043
34	0.517037
34.399	0.517038
34.8	0.517044
35.199	0.517058
35.599	0.51708
36	0.517105
36.399	0.517132
36.8	0.517163
